# Supplementary material for: GERONIMO: A tool for systematic retrieval of structural RNAs in a broad evolutionary context
Source: Gigascience. 2023 Oct 17;12:giad080. doi: 10.1093/gigascience/giad080 (PMC10580375; doi:10.1093/gigascience/giad080)
Supplement: giad080_Supplemental_Files [file giad080_supplemental_files.zip]

Archive with 2 entries (2 files):
- Supplementary material 1.docx
- Supplementary Table S1.xlsx
