# Supplementary material for: GERONIMO: A tool for systematic retrieval of structural RNAs in a broad evolutionary context
Source: Gigascience. 2023 Oct 17;12:giad080. doi: 10.1093/gigascience/giad080 (PMC10580375; doi:10.1093/gigascience/giad080)
Supplement: giad080_Supplemental_Files [file giad080_supplemental_files.zip › Supplementary Table S1.xlsx]

## Sheet: GERONIMO & BLASTn
Supplementary Table S1: Comparison of the results obtained in the validation process
superkingdom	kingdom	phylum	class	clade	order	family	genus	ScientificName	GCA_id	BLAST	GERONIMO
Eukaryota	Viridiplantae	Streptophyta	Magnoliopsida	Superrosids	Brassicales	Brassicaceae	Arabidopsis	Arabidopsis thaliana x Arabidopsis arenosa	GCA_019202795.1	9e-140	3.6e-101
Eukaryota	Viridiplantae	Streptophyta	Magnoliopsida	Superrosids	Brassicales	Brassicaceae	Arabidopsis	Arabidopsis suecica	GCA_019202805.1	9e-140	3.7e-101
Eukaryota	Viridiplantae	Streptophyta	Magnoliopsida	Superrosids	Brassicales	Brassicaceae	Arabidopsis	Arabidopsis halleri subsp. gemmifera	GCA_900078215.1	1e-116	2.6e-86
Eukaryota	Viridiplantae	Streptophyta	Magnoliopsida	Superrosids	Brassicales	Brassicaceae	Arabidopsis	Arabidopsis arenosa	GCA_026151155.1	2e-114	2.1e-87
Eukaryota	Viridiplantae	Streptophyta	Magnoliopsida	Superrosids	Brassicales	Brassicaceae	Erysimum	Erysimum cheiranthoides	GCA_011420285.1	1e-107	2e-82
Eukaryota	Viridiplantae	Streptophyta	Magnoliopsida	Superrosids	Brassicales	Brassicaceae	Turritis	Turritis glabra	GCA_900406565.1	4e-107	2.9e-83
Eukaryota	Viridiplantae	Streptophyta	Magnoliopsida	Superrosids	Brassicales	Brassicaceae	Arabidopsis	Arabidopsis lyrata subsp. lyrata	GCA_000004255.1	2e-106	1.2e-82
Eukaryota	Viridiplantae	Streptophyta	Magnoliopsida	Superrosids	Brassicales	Brassicaceae	Erysimum	Erysimum cheiri	GCA_900406345.1	1e-100	1.6e-81
Eukaryota	Viridiplantae	Streptophyta	Magnoliopsida	Superrosids	Brassicales	Brassicaceae	Camelina	Camelina laxa	GCA_024034495.1	7e-95	1.5e-74
Eukaryota	Viridiplantae	Streptophyta	Magnoliopsida	Superrosids	Brassicales	Brassicaceae	Camelina	Camelina neglecta	GCA_023864065.1	7e-95	9.9e-74
Eukaryota	Viridiplantae	Streptophyta	Magnoliopsida	Superrosids	Brassicales	Brassicaceae	Camelina	Camelina hispida	GCA_023657505.1	1e-94	2e-73
Eukaryota	Viridiplantae	Streptophyta	Magnoliopsida	Superrosids	Brassicales	Brassicaceae	Camelina	Camelina sativa	GCA_000633955.1	1e-92	2.7e-74
Eukaryota	Viridiplantae	Streptophyta	Magnoliopsida	Superrosids	Brassicales	Brassicaceae	Boechera	Boechera divaricarpa	GCA_026122555.1	6e-92	9.5e-76
Eukaryota	Viridiplantae	Streptophyta	Magnoliopsida	Superrosids	Brassicales	Brassicaceae	Boechera	Boechera stricta	GCA_018361395.1	1e-91	3.3e-75
Eukaryota	Viridiplantae	Streptophyta	Magnoliopsida	Superrosids	Brassicales	Brassicaceae	Boechera	Boechera retrofracta	GCA_015832515.1	2e-90	4.9e-75
Eukaryota	Viridiplantae	Streptophyta	Magnoliopsida	Superrosids	Brassicales	Brassicaceae	Barbarea	Barbarea vulgaris	GCA_001920985.1	6e-90	1.2e-72
Eukaryota	Viridiplantae	Streptophyta	Magnoliopsida	Superrosids	Brassicales	Brassicaceae	Capsella	Capsella bursa-pastoris	GCA_001974645.1	9e-90	8.3e-69
Eukaryota	Viridiplantae	Streptophyta	Magnoliopsida	Superrosids	Brassicales	Brassicaceae	Boechera	Boechera puberula	GCA_900406335.1	8e-89	5.9e-74
Eukaryota	Viridiplantae	Streptophyta	Magnoliopsida	Superrosids	Brassicales	Brassicaceae	Capsella	Capsella rubella	GCA_000375325.1	2e-88	3.4e-69
Eukaryota	Viridiplantae	Streptophyta	Magnoliopsida	Superrosids	Brassicales	Brassicaceae	Cardamine	Cardamine resedifolia	GCA_014578085.1	1e-87	1.7e-71
Eukaryota	Viridiplantae	Streptophyta	Magnoliopsida	Superrosids	Brassicales	Brassicaceae	Nasturtium	Nasturtium officinale	GCA_900406445.1	5e-87	6.3e-68
Eukaryota	Viridiplantae	Streptophyta	Magnoliopsida	Superrosids	Brassicales	Brassicaceae	Kernera	Kernera saxatilis	GCA_900406395.1	4e-81	2.5e-65
Eukaryota	Viridiplantae	Streptophyta	Magnoliopsida	Superrosids	Brassicales	Brassicaceae	Eutrema	Eutrema heterophyllum	GCA_002933915.1	1e-75	1.5e-62
Eukaryota	Viridiplantae	Streptophyta	Magnoliopsida	Superrosids	Brassicales	Brassicaceae	Crucihimalaya	Crucihimalaya himalaica	GCA_004349715.1	1e-73	6.8e-69
Eukaryota	Viridiplantae	Streptophyta	Magnoliopsida	Superrosids	Brassicales	Brassicaceae	Physaria	Physaria ovalifolia	GCA_900406505.1	2e-71	3.9e-58
Eukaryota	Viridiplantae	Streptophyta	Magnoliopsida	Superrosids	Brassicales	Brassicaceae	Arabis	Arabis nordmanniana	GCA_001484925.1	9e-71	2.3e-60
Eukaryota	Viridiplantae	Streptophyta	Magnoliopsida	Superrosids	Brassicales	Brassicaceae	Pseudoturritis	Pseudoturritis turrita	GCA_900406555.1	3e-70	2.8e-56
Eukaryota	Viridiplantae	Streptophyta	Magnoliopsida	Superrosids	Brassicales	Brassicaceae	Eutrema	Eutrema yunnanense	GCA_002933935.1	2e-69	1.3e-60
Eukaryota	Viridiplantae	Streptophyta	Magnoliopsida	Superrosids	Brassicales	Brassicaceae	Schrenkiella	Schrenkiella parvula	GCA_000218505.1	8e-68	4.7e-59
Eukaryota	Viridiplantae	Streptophyta	Magnoliopsida	Superrosids	Brassicales	Brassicaceae	Alliaria	Alliaria petiolata	GCA_020283515.1	2e-66	1.3e-56
Eukaryota	Viridiplantae	Streptophyta	Magnoliopsida	Superrosids	Brassicales	Brassicaceae	Microthlaspi	Microthlaspi erraticum	GCA_902728155.2	5e-66	2e-55
Eukaryota	Viridiplantae	Streptophyta	Magnoliopsida	Superrosids	Brassicales	Brassicaceae	Thlaspi	Thlaspi arvense	GCA_911865555.2	2e-64	4.8e-53
Eukaryota	Viridiplantae	Streptophyta	Magnoliopsida	Superrosids	Brassicales	Brassicaceae	Eutrema	Eutrema salsugineum	GCA_000478725.1	1e-63	3.9e-59
Eukaryota	Viridiplantae	Streptophyta	Magnoliopsida	Superrosids	Brassicales	Brassicaceae	Noccaea	Noccaea goesingensis	GCA_900406475.1	2e-63	8.5e-61
Eukaryota	Viridiplantae	Streptophyta	Magnoliopsida	Superrosids	Fabales	Fabaceae	Erythrophleum	Erythrophleum ivorense	GCA_026724425.1	3e-63	4e-56
Eukaryota	Viridiplantae	Streptophyta	Magnoliopsida	Superrosids	Brassicales	Brassicaceae	Macropodium	Macropodium nivale	GCA_900406455.1	2e-62	3e-55
Eukaryota	Viridiplantae	Streptophyta	Magnoliopsida	Superrosids	Brassicales	Brassicaceae	Raparia	Raparia bulbosa	GCA_900406535.1	1e-61	1.9e-55
Eukaryota	Viridiplantae	Streptophyta	Magnoliopsida	Superrosids	Brassicales	Brassicaceae	Erysimum	Erysimum pusillum	GCA_900406355.1	1e-61	5.8e-29
Eukaryota	Viridiplantae	Streptophyta	Magnoliopsida	Superrosids	Brassicales	Brassicaceae	Aurinia	Aurinia saxatilis	GCA_900406295.1	1e-59	4e-52
Eukaryota	Viridiplantae	Streptophyta	Magnoliopsida	Superrosids	Brassicales	Brassicaceae	Heliophila	Heliophila coronopifolia	GCA_900406365.1	4e-59	7e-54
Eukaryota	Viridiplantae	Streptophyta	Magnoliopsida	Superrosids	Brassicales	Brassicaceae	Sinapis	Sinapis alba	GCA_012274485.2	8e-58	7.8e-50
Eukaryota	Viridiplantae	Streptophyta	Magnoliopsida	Superrosids	Brassicales	Brassicaceae	Biscutella	Biscutella auriculata	GCA_900406285.1	8e-57	1.9e-49
Eukaryota	Viridiplantae	Streptophyta	Magnoliopsida	Superrosids	Brassicales	Brassicaceae	Brassica	Brassica juncea	GCA_018703725.1	6e-52	2.7e-48
Eukaryota	Viridiplantae	Streptophyta	Magnoliopsida	Superrosids	Brassicales	Brassicaceae	Brassica	Brassica carinata	GCA_016771965.1	7e-52	2.4e-49
Eukaryota	Viridiplantae	Streptophyta	Magnoliopsida	Superrosids	Brassicales	Brassicaceae	Brassica	Brassica nigra	GCA_016432835.1	2e-49	4.4e-50
Eukaryota	Viridiplantae	Streptophyta	Magnoliopsida	Superrosids	Brassicales	Brassicaceae	Pugionium	Pugionium dolabratum	GCA_018901945.1	1e-46	1.2e-45
Eukaryota	Viridiplantae	Streptophyta	Magnoliopsida	Superrosids	Brassicales	Brassicaceae	Lepidium	Lepidium africanum	GCA_900406405.1	1e-43	3e-47
Eukaryota	Viridiplantae	Streptophyta	Magnoliopsida	Superrosids	Brassicales	Brassicaceae	Cochlearia	Cochlearia officinalis	GCA_900406305.1	3e-43	1.6e-46
Eukaryota	Viridiplantae	Streptophyta	Magnoliopsida	Superrosids	Brassicales	Brassicaceae	Pugionium	Pugionium cornutum	GCA_018901935.1	1e-42	7.2e-44
Eukaryota	Viridiplantae	Streptophyta	Magnoliopsida	Superrosids	Brassicales	Brassicaceae	Physaria	Physaria fendleri	GCA_900406525.1	3e-41	3.5e-62
Eukaryota	Viridiplantae	Streptophyta	Magnoliopsida	Superrosids	Brassicales	Brassicaceae	Lepidium	Lepidium aucheri	GCA_900406435.1	1e-35	4.1e-42
Eukaryota	Viridiplantae	Streptophyta	Magnoliopsida	Superrosids	Brassicales	Brassicaceae	Biscutella	Biscutella laevigata subsp. laevigata	GCA_900406315.1		9.7e-60
Eukaryota	Viridiplantae	Streptophyta	Magnoliopsida	Superrosids	Brassicales	Brassicaceae	Isatis	Isatis tinctoria	GCA_010577795.1		1.6e-57
Eukaryota	Viridiplantae	Streptophyta	Magnoliopsida	Superrosids	Brassicales	Brassicaceae	Arabis	Arabis alpina	GCA_900128785.1		3.8e-57
Eukaryota	Viridiplantae	Streptophyta	Magnoliopsida	Superrosids	Brassicales	Brassicaceae	Isatis	Isatis lusitanica	GCA_900406415.1		1.3e-56
Eukaryota	Viridiplantae	Streptophyta	Magnoliopsida	Superrosids	Brassicales	Brassicaceae	Conringia	Conringia planisiliqua	GCA_900108845.1		5.4e-56
Eukaryota	Viridiplantae	Streptophyta	Magnoliopsida	Superrosids	Brassicales	Brassicaceae	Arabis	Arabis nemorensis	GCA_902206195.3		2.5e-54
Eukaryota	Viridiplantae	Streptophyta	Magnoliopsida	Superrosids	Brassicales	Brassicaceae	Noccaea	Noccaea caerulescens	GCA_900406465.1		4.7e-54
Eukaryota	Viridiplantae	Streptophyta	Magnoliopsida	Superrosids	Brassicales	Brassicaceae	Arabis	Arabis montbretiana	GCA_001484125.2		4.4e-53
Eukaryota	Viridiplantae	Streptophyta	Magnoliopsida	Superrosids	Brassicales	Brassicaceae	Brassica	Brassica napus	GCA_020379485.1		8e-53
Eukaryota	Viridiplantae	Streptophyta	Magnoliopsida	Superrosids	Brassicales	Brassicaceae	Sisymbrium	Sisymbrium altissimum	GCA_900406495.1		3.8e-52
Eukaryota	Viridiplantae	Streptophyta	Magnoliopsida	Superrosids	Brassicales	Brassicaceae	Brassica x Raphanus	Brassica rapa x Raphanus sativus	GCA_019776045.1		2.7e-51
Eukaryota	Viridiplantae	Streptophyta	Magnoliopsida	Superrosids	Brassicales	Brassicaceae	Brassica	Brassica oleracea var. oleracea	GCA_000695525.1		3e-49
Eukaryota	Viridiplantae	Streptophyta	Magnoliopsida	Superrosids	Brassicales	Brassicaceae	Sisymbrium	Sisymbrium irio	GCA_000411075.1		5.5e-49
Eukaryota	Viridiplantae	Streptophyta	Magnoliopsida	Superrosids	Brassicales	Brassicaceae	Brassica	Brassica rapa	GCA_000309985.3		1e-48
Eukaryota	Viridiplantae	Streptophyta	Magnoliopsida	Superrosids	Brassicales	Brassicaceae	Moricandia	Moricandia arvensis	GCA_905132765.1		1.1e-48
Eukaryota	Viridiplantae	Streptophyta	Magnoliopsida	Superrosids	Brassicales	Brassicaceae	Brassica	Brassica balearica	GCA_021901955.1		1.3e-48
Eukaryota	Viridiplantae	Streptophyta	Magnoliopsida	Superrosids	Brassicales	Brassicaceae	Brassica	Brassica cretica	GCA_003260655.2		1.3e-48
Eukaryota	Viridiplantae	Streptophyta	Magnoliopsida	Superrosids	Brassicales	Brassicaceae	Leavenworthia	Leavenworthia alabamica	GCA_000411055.1		1.5e-48
Eukaryota	Viridiplantae	Streptophyta	Magnoliopsida	Superrosids	Brassicales	Brassicaceae	Odontarrhena	Odontarrhena argentea	GCA_900406245.1		1.2e-44
Eukaryota	Viridiplantae	Streptophyta	Magnoliopsida	Superrosids	Brassicales	Brassicaceae	Iberis	Iberis pinnata	GCA_900406425.1		1.7e-44
Eukaryota	Viridiplantae	Streptophyta	Magnoliopsida	Superrosids	Brassicales	Brassicaceae	Diplotaxis	Diplotaxis tenuifolia	GCA_014822095.1		2.6e-43
Eukaryota	Viridiplantae	Streptophyta	Magnoliopsida	Superrosids	Brassicales	Brassicaceae	Iberis	Iberis amara	GCA_900406375.1		4.2e-42
Eukaryota	Viridiplantae	Streptophyta	Magnoliopsida	Superrosids	Brassicales	Brassicaceae	Moricandia	Moricandia moricandioides	GCA_905132885.1		1.8e-40
Eukaryota	Viridiplantae	Streptophyta	Magnoliopsida	Superrosids	Brassicales	Brassicaceae	Eruca	Eruca vesicaria subsp. sativa	GCA_932364175.1		2.9e-39
Eukaryota	Viridiplantae	Streptophyta	Magnoliopsida	Superrosids	Brassicales	Brassicaceae	Euclidium	Euclidium syriacum	GCA_900116095.1		5.5e-38
Eukaryota	Viridiplantae	Streptophyta	Magnoliopsida	Superrosids	Brassicales	Brassicaceae	Anastatica	Anastatica hierochuntica	GCA_900406275.1		7.4e-36
Eukaryota	Viridiplantae	Streptophyta	Magnoliopsida	Superrosids	Brassicales	Brassicaceae	Erucastrum	Erucastrum elatum	GCA_900406325.1		3e-29
Eukaryota	Viridiplantae	Streptophyta	Magnoliopsida	Superrosids	Brassicales	Brassicaceae	Hirschfeldia	Hirschfeldia incana	GCA_026261945.1		5.3e-29
Eukaryota	Viridiplantae	Streptophyta	Magnoliopsida	Superrosids	Brassicales	Brassicaceae	Raphanus	Raphanus raphanistrum x Raphanus sativus	GCA_019705995.1		1.8e-27
Eukaryota	Viridiplantae	Streptophyta	Magnoliopsida	Superrosids	Brassicales	Brassicaceae	Raphanus	Raphanus raphanistrum subsp. raphanistrum	GCA_019706035.1		3.2e-27
Eukaryota	Viridiplantae	Streptophyta	Magnoliopsida	Superrosids	Brassicales	Brassicaceae	Raphanus	Raphanus sativus	GCA_000801105.2		3.8e-27
Eukaryota	Viridiplantae	Streptophyta	Magnoliopsida	Superrosids	Brassicales	Brassicaceae	Crambe	Crambe hispanica	GCA_015476445.1		1.4e-26
Eukaryota	Viridiplantae	Streptophyta	Magnoliopsida	Superrosids	Cucurbitales	Begoniaceae	Begonia	Begonia loranthoides	GCA_022433065.1		1.1e-15
Eukaryota	Viridiplantae	Streptophyta	Magnoliopsida	Superrosids	Brassicales	Brassicaceae	Aethionema	Aethionema arabicum	GCA_000411095.1		5.2e-15
Eukaryota	Viridiplantae	Streptophyta	Magnoliopsida	Superrosids	Oxalidales	Elaeocarpaceae	Aristotelia	Aristotelia chilensis	GCA_008921755.1		1.1e-14
Eukaryota	Viridiplantae	Streptophyta	Magnoliopsida	Superrosids	Fabales	Fabaceae	Cercis	Cercis canadensis	GCA_003255065.1		2e-14
Eukaryota	Viridiplantae	Streptophyta	Magnoliopsida	Superrosids	Rosales	Rosaceae	Potentilla	Potentilla anserina	GCA_933775445.1		3.2e-14
Eukaryota	Viridiplantae	Streptophyta	Magnoliopsida	Superrosids	Sapindales	Burseraceae	Bursera	Bursera palmeri	GCA_026225775.1		4.1e-14
Eukaryota	Viridiplantae	Streptophyta	Magnoliopsida	Superrosids	Sapindales	Burseraceae	Bursera	Bursera cuneata	GCA_026212285.1		4.4e-14
Eukaryota	Viridiplantae	Streptophyta	Magnoliopsida	Superrosids	Brassicales	Moringaceae	Moringa	Moringa oleifera	GCA_021397835.1		5.5e-13
Eukaryota	Viridiplantae	Streptophyta	Magnoliopsida	Superrosids	Fabales	Fabaceae	Canavalia	Canavalia ensiformis	GCA_026541065.1		6.5e-13
Eukaryota	Viridiplantae	Streptophyta	Magnoliopsida	Superrosids	Rosales	Rosaceae	Dryas	Dryas drummondii	GCA_003254865.1		7.5e-13
Eukaryota	Viridiplantae	Streptophyta	Magnoliopsida	Superrosids	Malpighiales	Rhizophoraceae	Ceriops	Ceriops tagal	GCA_021533255.1		8.8e-13
Eukaryota	Viridiplantae	Streptophyta	Magnoliopsida	Superastrids	Solanales	Solanaceae	Nicotiana	Nicotiana tabacum	GCA_000715135.1		1.4e-12
Eukaryota	Viridiplantae	Streptophyta	Magnoliopsida	Superastrids	Solanales	Solanaceae	Nicotiana	Nicotiana sylvestris	GCA_000393655.1		2.4e-12
Eukaryota	Viridiplantae	Streptophyta	Magnoliopsida	Superastrids	Solanales	Solanaceae	Nicotiana	Nicotiana attenuata	GCA_001879085.1		3.3e-12
Eukaryota	Viridiplantae	Streptophyta	Magnoliopsida	Superrosids	Fabales	Fabaceae	Dipteryx	Dipteryx alata	GCA_012978445.1		3.7e-12
Eukaryota	Viridiplantae	Streptophyta	Magnoliopsida	Superastrids	Lamiales	Oleaceae	Fraxinus	Fraxinus cuspidata	GCA_903798385.1		4.4e-12
Eukaryota	Viridiplantae	Streptophyta	Magnoliopsida	Superrosids	Fabales	Fabaceae	Castanospermum	Castanospermum australe	GCA_019955255.1		6.6e-12
Eukaryota	Viridiplantae	Streptophyta	Magnoliopsida	Superrosids	Fabales	Fabaceae	Cajanus	Cajanus cajan	GCA_000340665.2		7.9e-12
Eukaryota	Viridiplantae	Streptophyta	Magnoliopsida	Superrosids	Fabales	Fabaceae	Cyamopsis	Cyamopsis tetragonoloba	GCA_026586085.1		8e-12
Eukaryota	Viridiplantae	Streptophyta	Magnoliopsida	Superrosids	Malpighiales	Passifloraceae	Passiflora	Passiflora organensis	GCA_019739055.1		1.2e-11
Eukaryota	Viridiplantae	Streptophyta	Magnoliopsida	Superrosids	Fabales	Fabaceae	Hylodesmum	Hylodesmum podocarpum	GCA_026586105.1		1.5e-11
Eukaryota	Viridiplantae	Streptophyta	Magnoliopsida	Superrosids	Cucurbitales	Begoniaceae	Begonia	Begonia masoniana	GCA_022432975.1		2.1e-11
Eukaryota	Viridiplantae	Streptophyta	Magnoliopsida	Superrosids	Brassicales	Cleomaceae	Tarenaya	Tarenaya hassleriana	GCA_000463585.1		2.4e-11
Eukaryota	Viridiplantae	Streptophyta	Magnoliopsida	Superastrids	Solanales	Solanaceae	Nicotiana	Nicotiana paniculata	GCA_005239505.1		4.6e-11
Eukaryota	Viridiplantae	Streptophyta	Magnoliopsida	Superastrids	Solanales	Solanaceae	Nicotiana	Nicotiana glauca	GCA_002930595.1		9.7e-11
Eukaryota	Viridiplantae	Streptophyta	Magnoliopsida	Superrosids	Fagales	Juglandaceae	Pterocarya	Pterocarya stenoptera	GCA_020877215.1		1.2e-10
Eukaryota	Viridiplantae	Streptophyta	Magnoliopsida	Superastrids	Solanales	Solanaceae	Nicotiana	Nicotiana tomentosiformis	GCA_000390325.2		1.4e-10
Eukaryota	Viridiplantae	Streptophyta	Magnoliopsida	Superastrids	Solanales	Solanaceae	Nicotiana	Nicotiana knightiana	GCA_005239525.1		1.5e-10
Eukaryota	Viridiplantae	Streptophyta	Magnoliopsida	Superrosids	Fabales	Fabaceae	Aeschynomene	Aeschynomene evenia	GCA_013621005.1		1.7e-10
Eukaryota	Viridiplantae	Streptophyta	Magnoliopsida	Superrosids	Fagales	Juglandaceae	Juglans	Juglans microcarpa	GCA_003123845.1		2.2e-10
Eukaryota	Viridiplantae	Streptophyta	Magnoliopsida	Superrosids	Sapindales	Meliaceae	Azadirachta	Azadirachta indica	GCA_022749755.1		2.2e-10
Eukaryota	Viridiplantae	Streptophyta	Magnoliopsida	Superrosids	Cucurbitales	Begoniaceae	Begonia	Begonia darthvaderiana	GCA_022432945.1		2.6e-10
Eukaryota	Viridiplantae	Streptophyta	Magnoliopsida	Superrosids	Sapindales	Rutaceae	Citrus	Citrus medica	GCA_002013955.2		2.6e-10
Eukaryota	Viridiplantae	Streptophyta	Magnoliopsida	Superastrids	Solanales	Solanaceae	Nicotiana	Nicotiana rustica	GCA_005239535.1		2.8e-10
Eukaryota	Viridiplantae	Streptophyta	Magnoliopsida	Superrosids	Fabales	Fabaceae	Styphnolobium	Styphnolobium japonicum	GCA_023212625.1		3.6e-10
Eukaryota	Viridiplantae	Streptophyta	Magnoliopsida	Superrosids	Malpighiales	Rhizophoraceae	Bruguiera	Bruguiera parviflora	GCA_019804595.1		3.6e-10
Eukaryota	Viridiplantae	Streptophyta	Magnoliopsida	Superrosids	Fabales	Fabaceae	Spatholobus	Spatholobus suberectus	GCA_004329165.1		3.8e-10
Eukaryota	Viridiplantae	Streptophyta	Magnoliopsida	Superrosids	Sapindales	Rutaceae	Citrus	Citrus maxima	GCA_002006925.1		4.2e-10
Eukaryota	Viridiplantae	Streptophyta	Magnoliopsida	Superastrids	Solanales	Solanaceae	Jaltomata	Jaltomata sinuosa	GCA_003996215.1		4.4e-10
Eukaryota	Viridiplantae	Streptophyta	Magnoliopsida	Superrosids	Cucurbitales	Begoniaceae	Begonia	Begonia fuchsioides	GCA_003255005.1		4.4e-10
Eukaryota	Viridiplantae	Streptophyta	Magnoliopsida	Superrosids	Fagales	Juglandaceae	Juglans	Juglans regia	GCA_001411555.2		4.4e-10
Eukaryota	Viridiplantae	Streptophyta	Magnoliopsida	Superrosids	Malpighiales	Caryocaraceae	Caryocar	Caryocar brasiliense	GCA_004918865.1		6.2e-10
Eukaryota	Viridiplantae	Streptophyta	Magnoliopsida	Superrosids	Fagales	Juglandaceae	Juglans	Juglans microcarpa x Juglans regia	GCA_004785595.1		7.1e-10
Eukaryota	Viridiplantae	Streptophyta	Magnoliopsida	Superrosids	Fagales	Juglandaceae	Juglans	Juglans nigra	GCA_002916485.2		7.2e-10
Eukaryota	Viridiplantae	Streptophyta	Magnoliopsida	Superrosids	Fagales	Juglandaceae	Juglans	Juglans californica	GCA_023349395.1		7.4e-10
Eukaryota	Viridiplantae	Streptophyta	Magnoliopsida	Superastrids	Lamiales	Oleaceae	Fraxinus	Fraxinus quadrangulata	GCA_903798255.1		1e-09
Eukaryota	Viridiplantae	Streptophyta	Magnoliopsida	Superrosids	Malpighiales	Rhizophoraceae	Ceriops	Ceriops zippeliana	GCA_020617695.1		1.1e-09
Eukaryota	Viridiplantae	Streptophyta	Magnoliopsida	Superrosids	Rosales	Rosaceae	Dryas	Dryas octopetala	GCA_025631235.1		1.1e-09
Eukaryota	Viridiplantae	Streptophyta	Magnoliopsida	Superrosids	Cucurbitales	Begoniaceae	Begonia	Begonia peltatifolia	GCA_022433055.1		1.3e-09
Eukaryota	Viridiplantae	Streptophyta	Magnoliopsida	Superrosids	Fagales	Juglandaceae	Juglans	Juglans sigillata	GCA_003123805.1		1.3e-09
Eukaryota	Viridiplantae	Streptophyta	Magnoliopsida	Superrosids	Fagales	Juglandaceae	Juglans	Juglans cathayensis	GCA_003122765.1		1.3e-09
Eukaryota	Viridiplantae	Streptophyta	Magnoliopsida	Superastrids	Lamiales	Oleaceae	Fraxinus	Fraxinus nigra	GCA_903798295.1		1.4e-09
Eukaryota	Viridiplantae	Streptophyta	Magnoliopsida	Superrosids	Fabales	Fabaceae	Arachis	Arachis cardenasii	GCA_018493915.1		1.5e-09
Eukaryota	Viridiplantae	Streptophyta	Magnoliopsida	Superrosids	Sapindales	Rutaceae	Citrus	Citrus unshiu	GCA_002897195.1		1.5e-09
Eukaryota	Viridiplantae	Streptophyta	Magnoliopsida	Superrosids	Fagales	Juglandaceae	Juglans	Juglans mandshurica	GCA_022457165.1		1.6e-09
Eukaryota	Viridiplantae	Streptophyta	Magnoliopsida	Superrosids	Sapindales	Rutaceae	Citrus	Citrus sinensis	GCA_022201045.1		1.6e-09
Eukaryota	Viridiplantae	Streptophyta	Magnoliopsida	Superrosids	Fabales	Fabaceae	Lotus	Lotus japonicus	GCA_000181115.2		1.7e-09
Eukaryota	Viridiplantae	Streptophyta	Magnoliopsida	Superrosids	Rosales	Rosaceae	Purshia	Purshia tridentata	GCA_003254885.1		1.7e-09
Eukaryota	Viridiplantae	Streptophyta	Magnoliopsida	Superrosids	Fabales	Fabaceae	Mimosa	Mimosa pudica	GCA_003254945.1		1.8e-09
Eukaryota	Viridiplantae	Streptophyta	Magnoliopsida	Superrosids	Sapindales	Simaroubaceae	Ailanthus	Ailanthus altissimus	GCA_946807835.1		1.9e-09
Eukaryota	Viridiplantae	Streptophyta	Magnoliopsida	Superrosids	Fabales	Fabaceae	Arachis	Arachis stenosperma	GCA_014773155.1		2.2e-09
Eukaryota	Viridiplantae	Streptophyta	Magnoliopsida	Superrosids	Sapindales	Rutaceae	Citrus	Citrus clementina	GCA_000493195.1		2.2e-09
Eukaryota	Viridiplantae	Streptophyta	Magnoliopsida	Superastrids	Lamiales	Oleaceae	Fraxinus	Fraxinus angustifolia subsp. syriaca	GCA_903798275.1		2.4e-09
Eukaryota	Viridiplantae	Streptophyta	Magnoliopsida	Superrosids	Fabales	Fabaceae	Vachellia	Vachellia collinsii	GCA_006871305.1		2.5e-09
Eukaryota	Viridiplantae	Streptophyta	Magnoliopsida	Superrosids	Sapindales	Rutaceae	Citrus	Citrus reticulata	GCA_003258625.1		2.5e-09
Eukaryota	Viridiplantae	Streptophyta	Magnoliopsida	Superrosids	Fabales	Fabaceae	Macrotyloma	Macrotyloma uniflorum	GCA_016859785.1		2.9e-09
Eukaryota	Viridiplantae	Streptophyta	Magnoliopsida	Superastrids	Lamiales	Oleaceae	Fraxinus	Fraxinus anomala	GCA_903798345.1		4.2e-09
Eukaryota	Viridiplantae	Streptophyta	Magnoliopsida	Superrosids	Malpighiales	Rhizophoraceae	Ceriops	Ceriops decandra	GCA_020615895.1		4.2e-09
Eukaryota	Viridiplantae	Streptophyta	Magnoliopsida	Superrosids	Fabales	Fabaceae	Pueraria	Pueraria montana var. lobata	GCA_026413185.1		4.7e-09
Eukaryota	Viridiplantae	Streptophyta	Magnoliopsida	Superrosids	Fabales	Fabaceae	Phaseolus	Phaseolus vulgaris	GCA_000499845.1		4.9e-09
Eukaryota	Viridiplantae	Streptophyta	Magnoliopsida	Superrosids	Rosales	Rosaceae	Dryas	Dryas alaskensis	GCA_026122645.1		5e-09
Eukaryota	Viridiplantae	Streptophyta	Magnoliopsida	Superastrids	Solanales	Solanaceae	Nicotiana	Nicotiana undulata	GCA_005239495.1		5.2e-09
Eukaryota	Viridiplantae	Streptophyta	Magnoliopsida	Superastrids	Caryophyllales	Polygonaceae	Fagopyrum	Fagopyrum esculentum	GCA_004303065.2		5.3e-09
Eukaryota	Viridiplantae	Streptophyta	Magnoliopsida	Superrosids	Malpighiales	Rhizophoraceae	Bruguiera	Bruguiera cylindrica	GCA_023213415.1		5.4e-09
Eukaryota	Viridiplantae	Streptophyta	Magnoliopsida	Superastrids	Lamiales	Acanthaceae	Avicennia	Avicennia marina	GCA_019155195.1		6.3e-09
Eukaryota	Viridiplantae	Streptophyta	Magnoliopsida	Superrosids	Sapindales	Rutaceae	Citrus	Citrus cavaleriei	GCA_002013975.2		7.7e-09
Eukaryota	Viridiplantae	Streptophyta	Magnoliopsida	Superastrids	Caryophyllales	Simmondsiaceae	Simmondsia	Simmondsia chinensis	GCA_018398585.1		8.2e-09
Eukaryota	Viridiplantae	Streptophyta	Magnoliopsida	Superrosids	Sapindales	Rutaceae	Citrus	Citrus x paradisi x Citrus trifoliata	GCA_001929425.1		8.4e-09
Eukaryota	Viridiplantae	Streptophyta	Magnoliopsida	Superrosids	Sapindales	Rutaceae	Citrus	Citrus trifoliata	GCA_018350135.1		9.6e-09
Eukaryota	Viridiplantae	Streptophyta	Magnoliopsida	Superrosids	Rosales	Rosaceae	Prunus	Prunus mume	GCA_000346735.1		1.1e-08
Eukaryota	Viridiplantae	Streptophyta	Magnoliopsida	Superastrids	Lamiales	Pedaliaceae	Sesamum	Sesamum indicum	GCA_000512975.1		1.2e-08
Eukaryota	Viridiplantae	Streptophyta	Magnoliopsida	Superrosids	Fabales	Fabaceae	Phaseolus	Phaseolus coccineus subsp. coccineus	GCA_003122825.1		1.2e-08
Eukaryota	Viridiplantae	Streptophyta	Magnoliopsida	Superrosids	Sapindales	Rutaceae	Citrus	Citrus hindsii	GCA_004802465.1		1.5e-08
Eukaryota	Viridiplantae	Streptophyta	Magnoliopsida	Superrosids	Fagales	Juglandaceae	Carya	Carya illinoinensis	GCA_018687715.1		1.6e-08
Eukaryota	Viridiplantae	Streptophyta	Magnoliopsida	Superastrids	Solanales	Solanaceae	Nicotiana	Nicotiana otophora	GCA_000715115.1		1.9e-08
Eukaryota	Viridiplantae	Streptophyta	Magnoliopsida	Superastrids	Lamiales	Oleaceae	Fraxinus	Fraxinus excelsior	GCA_019097785.1		2.4e-08
Eukaryota	Viridiplantae	Streptophyta	Magnoliopsida	Superastrids	Solanales	Solanaceae	Petunia	Petunia secreta	GCA_018292955.1		2.4e-08
Eukaryota	Viridiplantae	Streptophyta	Magnoliopsida	Superastrids	Lamiales	Oleaceae	Fraxinus	Fraxinus greggii	GCA_903798315.1		3.2e-08
Eukaryota	Viridiplantae	Streptophyta	Magnoliopsida	Superastrids	Ericales	Ericaceae	Rhododendron	Rhododendron ovatum	GCA_019656835.1		3.6e-08
Eukaryota	Viridiplantae	Streptophyta	Magnoliopsida	Superrosids	Fabales	Fabaceae	Vigna	Vigna unguiculata	GCA_004118075.2		3.6e-08
Eukaryota	Viridiplantae	Streptophyta	Magnoliopsida	Superastrids	Lamiales	Oleaceae	Fraxinus	Fraxinus platypoda	GCA_903798405.1		3.8e-08
Eukaryota	Viridiplantae	Streptophyta	Magnoliopsida	Superrosids	Fagales	Juglandaceae	Juglans	Juglans hindsii	GCA_003123825.1		4.1e-08
Eukaryota	Viridiplantae	Streptophyta	Magnoliopsida	Basal eudicots	Saxifragales	Crassulaceae	Sedum	Sedum album	GCA_006409495.1		4.3e-08
Eukaryota	Viridiplantae	Streptophyta	Magnoliopsida	Superrosids	Rosales	Rosaceae	Rosa	Rosa persica	GCA_025331145.1		6e-08
Eukaryota	Viridiplantae	Streptophyta	Magnoliopsida	Superrosids	Fabales	Fabaceae	Lupinus	Lupinus angustifolius	GCA_001865875.1		7.6e-08
Eukaryota	Viridiplantae	Streptophyta	Magnoliopsida	Superrosids	Rosales	Rosaceae	Fragaria	Fragaria nipponica	GCA_000512025.1		7.9e-08
Eukaryota	Viridiplantae	Streptophyta	Magnoliopsida	Superastrids	Gentianales	Rubiaceae	Leptodermis	Leptodermis oblonga	GCA_016801395.1		9.1e-08
Eukaryota	Viridiplantae	Streptophyta	Magnoliopsida	Superrosids	Rosales	Moraceae	Ficus	Ficus erecta	GCA_008635985.1		9.3e-08
Eukaryota	Viridiplantae	Streptophyta	Magnoliopsida	Superrosids	Fabales	Fabaceae	Abrus	Abrus precatorius	GCA_003935025.1		1e-07
Eukaryota	Viridiplantae	Streptophyta	Magnoliopsida	Superastrids	Lamiales	Oleaceae	Fraxinus	Fraxinus dipetala	GCA_902829195.1		1.1e-07
Eukaryota	Viridiplantae	Streptophyta	Magnoliopsida	Superrosids	Fabales	Fabaceae	Arachis	Arachis duranensis	GCA_000817695.3		1.1e-07
Eukaryota	Viridiplantae	Streptophyta	Magnoliopsida	Superrosids	Malpighiales	Calophyllaceae	Mesua	Mesua ferrea	GCA_904814375.1		1.1e-07
Eukaryota	Viridiplantae	Streptophyta	Magnoliopsida	Superrosids	Malpighiales	Euphorbiaceae	Hevea	Hevea brasiliensis	GCA_001654055.1		1.1e-07
Eukaryota	Viridiplantae	Streptophyta	Magnoliopsida	Superrosids	Rosales	Rosaceae	Fragaria	Fragaria nilgerrensis	GCA_010134655.1		1.1e-07
Eukaryota	Viridiplantae	Streptophyta	Magnoliopsida	Superastrids	Lamiales	Lamiaceae	Scutellaria	Scutellaria galericulata	GCA_946896805.1		1.2e-07
Eukaryota	Viridiplantae	Streptophyta	Magnoliopsida	Superrosids	Rosales	Rosaceae	Fragaria	Fragaria iinumae	GCA_009720345.1		1.3e-07
Eukaryota	Viridiplantae	Streptophyta	Magnoliopsida	Superrosids	Fabales	Fabaceae	Vigna	Vigna umbellata	GCA_018835915.1		1.6e-07
Eukaryota	Viridiplantae	Streptophyta	Magnoliopsida	Superrosids	Rosales	Rosaceae	Prunus	Prunus armeniaca	GCA_903112645.1		1.6e-07
Eukaryota	Viridiplantae	Streptophyta	Magnoliopsida	Superrosids	Rosales	Rosaceae	Prunus	Prunus davidiana	GCA_020226225.1		1.6e-07
Eukaryota	Viridiplantae	Streptophyta	Magnoliopsida	Superrosids	Sapindales	Meliaceae	Xylocarpus	Xylocarpus granatum	GCA_019650275.1		1.6e-07
Eukaryota	Viridiplantae	Streptophyta	Magnoliopsida	Superrosids	Malpighiales	Rhizophoraceae	Bruguiera	Bruguiera gymnorhiza	GCA_020883675.1		1.8e-07
Eukaryota	Viridiplantae	Streptophyta	Magnoliopsida	Superrosids	Malpighiales	Rhizophoraceae	Bruguiera	Bruguiera hainesii	GCA_023213295.1		2e-07
Eukaryota	Viridiplantae	Streptophyta	Magnoliopsida	Superrosids	Fabales	Fabaceae	Pachyrhizus	Pachyrhizus erosus	GCA_026544285.1		2.6e-07
Eukaryota	Viridiplantae	Streptophyta	Magnoliopsida	Superrosids	Myrtales	Myrtaceae	Eucalyptus	Eucalyptus albens	GCA_014182695.1		2.7e-07
Eukaryota	Viridiplantae	Streptophyta	Magnoliopsida	Superrosids	Rosales	Moraceae	Ficus	Ficus carica	GCA_009761775.1		2.9e-07
Eukaryota	Viridiplantae	Streptophyta	Magnoliopsida	Superrosids	Rosales	Rosaceae	Prunus	Prunus persica	GCA_000346465.2		2.9e-07
Eukaryota	Viridiplantae	Streptophyta	Magnoliopsida	Superrosids	Fabales	Fabaceae	Arachis	Arachis hypogaea	GCA_003086295.2		3e-07
Eukaryota	Viridiplantae	Streptophyta	Magnoliopsida	Superrosids	Fabales	Fabaceae	Arachis	Arachis monticola	GCA_003063285.2		3.1e-07
Eukaryota	Viridiplantae	Streptophyta	Magnoliopsida	Superastrids	Lamiales	Oleaceae	Olea	Olea europaea var. sylvestris	GCA_002742605.1		3.3e-07
Eukaryota	Viridiplantae	Streptophyta	Magnoliopsida	Superrosids	Fabales	Fabaceae	Trifolium	Trifolium repens	GCA_005869975.1		3.3e-07
Eukaryota	Viridiplantae	Streptophyta	Magnoliopsida	Superastrids	Solanales	Solanaceae	Petunia	Petunia axillaris subsp. parodii	GCA_013625405.1		3.6e-07
Eukaryota	Viridiplantae	Streptophyta	Magnoliopsida	Superrosids	Rosales	Rosaceae	Fragaria	Fragaria orientalis	GCA_000517285.1		3.9e-07
Eukaryota	Viridiplantae	Streptophyta	Magnoliopsida	Superastrids	Solanales	Solanaceae	Capsicum	Capsicum annuum	GCA_002878395.3		4.1e-07
Eukaryota	Viridiplantae	Streptophyta	Magnoliopsida	Superastrids	Solanales	Solanaceae	Nicotiana	Nicotiana obtusifolia	GCA_002018475.1		4.7e-07
Eukaryota	Viridiplantae	Streptophyta	Magnoliopsida	Superrosids	Sapindales	Rutaceae	Atalantia	Atalantia buxifolia	GCA_002013935.1		4.7e-07
Eukaryota	Viridiplantae	Streptophyta	Magnoliopsida	Superrosids	Malpighiales	Rhizophoraceae	Bruguiera	Bruguiera sexangula	GCA_020141445.1		5.7e-07
Eukaryota	Viridiplantae	Streptophyta	Magnoliopsida	Superastrids	Solanales	Solanaceae	Capsicum	Capsicum chinense	GCA_002271895.2		7.2e-07
Eukaryota	Viridiplantae	Streptophyta	Magnoliopsida	Superrosids	Fagales	Juglandaceae	Carya	Carya cathayensis	GCA_011037825.1		7.3e-07
Eukaryota	Viridiplantae	Streptophyta	Magnoliopsida	Basal eudicots	Trochodendrales	Trochodendraceae	Tetracentron	Tetracentron sinense	GCA_015143295.1		8.2e-07
Eukaryota	Viridiplantae	Streptophyta	Magnoliopsida	Superrosids	Rosales	Rosaceae	Prunus	Prunus mira	GCA_020226265.1		8.2e-07
Eukaryota	Viridiplantae	Streptophyta	Magnoliopsida	Superrosids	Rosales	Rosaceae	Prunus	Prunus padus	GCA_024362665.1		8.4e-07
Eukaryota	Viridiplantae	Streptophyta	Magnoliopsida	Superrosids	Fabales	Fabaceae	Abrus	Abrus pulchellus subsp. cantoniensis	GCA_024086825.1		8.8e-07
Eukaryota	Viridiplantae	Streptophyta	Magnoliopsida	Superrosids	Rosales	Rosaceae	Prunus	Prunus salicina	GCA_020226455.1		9.5e-07
Eukaryota	Viridiplantae	Streptophyta	Magnoliopsida	Superrosids	Fabales	Fabaceae	Senna	Senna tora	GCA_014851425.1		1e-06
Eukaryota	Viridiplantae	Streptophyta	Magnoliopsida	Superrosids	Rosales	Rosaceae	Rosa	Rosa lucieae	GCA_024704745.1		1e-06
Eukaryota	Viridiplantae	Streptophyta	Magnoliopsida	Superastrids	Solanales	Solanaceae	Solanum	Solanum dulcamara	GCA_947179165.2		1.1e-06
Eukaryota	Viridiplantae	Streptophyta	Magnoliopsida	Superrosids	Cucurbitales	Cucurbitaceae	Luffa	Luffa acutangula	GCA_012295215.1		1.1e-06
Eukaryota	Viridiplantae	Streptophyta	Magnoliopsida	Superrosids	Fagales	Betulaceae	Carpinus	Carpinus fangiana	GCA_006937295.1		1.1e-06
Eukaryota	Viridiplantae	Streptophyta	Magnoliopsida	Superastrids	Gentianales	Apocynaceae	Voacanga	Voacanga thouarsii	GCA_026120185.1		1.2e-06
Eukaryota	Viridiplantae	Streptophyta	Magnoliopsida	Superrosids	Cucurbitales	Cucurbitaceae	Luffa	Luffa aegyptiaca	GCA_017139565.1		1.2e-06
Eukaryota	Viridiplantae	Streptophyta	Magnoliopsida	Superrosids	Fabales	Fabaceae	Medicago	Medicago truncatula	GCA_003473485.2		1.3e-06
Eukaryota	Viridiplantae	Streptophyta	Magnoliopsida	Superrosids	Fabales	Fabaceae	Acacia	Acacia melanoxylon	GCA_019022615.1		1.4e-06
Eukaryota	Viridiplantae	Streptophyta	Magnoliopsida	Superrosids	Fabales	Fabaceae	Acacia	Acacia acuminata	GCA_019022655.1		1.6e-06
Eukaryota	Viridiplantae	Streptophyta	Magnoliopsida	Superastrids	Solanales	Solanaceae	Solanum	Solanum x curtilobum	GCA_009849645.1		1.8e-06
Eukaryota	Viridiplantae	Streptophyta	Magnoliopsida	Superastrids	Lamiales	Lamiaceae	Mentha	Mentha longifolia	GCA_001642375.2		1.9e-06
Eukaryota	Viridiplantae	Streptophyta	Magnoliopsida	Superrosids	Fabales	Fabaceae	Amphicarpaea	Amphicarpaea edgeworthii	GCA_014843725.1		2e-06
Eukaryota	Viridiplantae	Streptophyta	Magnoliopsida	Superrosids	Fabales	Fabaceae	Vigna	Vigna angularis	GCA_001190045.1		2e-06
Eukaryota	Viridiplantae	Streptophyta	Magnoliopsida	Superrosids	Myrtales	Myrtaceae	Eucalyptus	Eucalyptus salubris	GCA_014182395.1		2e-06
Eukaryota	Viridiplantae	Streptophyta	Magnoliopsida	Superrosids	Fagales	Betulaceae	Betula	Betula nana	GCA_000327005.1		2.1e-06
Eukaryota	Viridiplantae	Streptophyta	Magnoliopsida	Superrosids	Rosales	Rosaceae	Rosa	Rosa chinensis	GCA_002994745.2		2.1e-06
Eukaryota	Viridiplantae	Streptophyta	Magnoliopsida	Superastrids	Lamiales	Verbenaceae	Petrea	Petrea volubilis	GCA_026212405.1		2.3e-06
Eukaryota	Viridiplantae	Streptophyta	Magnoliopsida	Superrosids	Fabales	Fabaceae	Prosopis	Prosopis alba	GCA_004799145.1		2.5e-06
Eukaryota	Viridiplantae	Streptophyta	Magnoliopsida	Superrosids	Fabales	Fabaceae	Adenanthera	Adenanthera pavonina	GCA_026686845.1		2.7e-06
Eukaryota	Viridiplantae	Streptophyta	Magnoliopsida	Superastrids	Lamiales	Oleaceae	Fraxinus	Fraxinus griffithii	GCA_903798305.1		2.8e-06
Eukaryota	Viridiplantae	Streptophyta	Magnoliopsida	Superrosids	Rosales	Rosaceae	Rosa	Rosa x damascena	GCA_001662545.1		3e-06
Eukaryota	Viridiplantae	Streptophyta	Magnoliopsida	Superrosids	Fagales	Fagaceae	Quercus	Quercus wislizeni	GCA_023055345.1		3.1e-06
Eukaryota	Viridiplantae	Streptophyta	Magnoliopsida	Superrosids	Rosales	Rosaceae	Fragaria	Fragaria x ananassa	GCA_019022445.1		3.3e-06
Eukaryota	Viridiplantae	Streptophyta	Magnoliopsida	Superrosids	Rosales	Rosaceae	Rosa	Rosa multiflora	GCA_002564525.1		3.3e-06
Eukaryota	Viridiplantae	Streptophyta	Magnoliopsida	Superastrids	Solanales	Solanaceae	Solanum	Solanum x juzepczukii	GCA_009849685.1		3.4e-06
Eukaryota	Viridiplantae	Streptophyta	Magnoliopsida	Superrosids	Rosales	Rosaceae	Prunus	Prunus dulcis	GCA_902201215.1		3.5e-06
Eukaryota	Viridiplantae	Streptophyta	Magnoliopsida	Superastrids	Gentianales	Apocynaceae	Vinca	Vinca minor	GCA_026122235.1		3.8e-06
Eukaryota	Viridiplantae	Streptophyta	Magnoliopsida	Superastrids	Lamiales	Oleaceae	Fraxinus	Fraxinus gooddingii	GCA_903798285.1		3.8e-06
Eukaryota	Viridiplantae	Streptophyta	Magnoliopsida	Superrosids	Rosales	Rosaceae	Geum	Geum urbanum	GCA_946800695.1		3.8e-06
Eukaryota	Viridiplantae	Streptophyta	Magnoliopsida	Superastrids	Solanales	Solanaceae	Jaltomata	Jaltomata sinuosa	GCA_003996215.1		4.3e-06
Eukaryota	Viridiplantae	Streptophyta	Magnoliopsida	Superrosids	Rosales	Rosaceae	Fragaria	Fragaria nubicola	GCA_000511995.1		4.4e-06
Eukaryota	Viridiplantae	Streptophyta	Magnoliopsida	Superastrids	Solanales	Solanaceae	Lycium	Lycium barbarum	GCA_019175385.1		4.7e-06
Eukaryota	Viridiplantae	Streptophyta	Magnoliopsida	Superrosids	Fabales	Fabaceae	Bauhinia	Bauhinia variegata	GCA_022379115.2		4.9e-06
Eukaryota	Viridiplantae	Streptophyta	Magnoliopsida	Superastrids	Lamiales	Oleaceae	Forsythia	Forsythia suspensa	GCA_023638005.1		5.4e-06
Eukaryota	Viridiplantae	Streptophyta	Magnoliopsida	Superrosids	Malpighiales	Violaceae	Viola	Viola pubescens var. scabriuscula	GCA_002752925.1		5.5e-06
Eukaryota	Viridiplantae	Streptophyta	Magnoliopsida	Superrosids	Fabales	Fabaceae	Nissolia	Nissolia schottii	GCA_003254905.1		5.9e-06
Eukaryota	Viridiplantae	Streptophyta	Magnoliopsida	Superastrids	Ericales	Ericaceae	Vaccinium	Vaccinium darrowii	GCA_020921065.1		6e-06
Eukaryota	Viridiplantae	Streptophyta	Magnoliopsida	Superastrids	Lamiales	Oleaceae	Fraxinus	Fraxinus pennsylvanica	GCA_912172775.1		6e-06
Eukaryota	Viridiplantae	Streptophyta	Magnoliopsida	Superrosids	Fabales	Fabaceae	Vicia	Vicia sativa	GCA_021764765.1		6.1e-06
Eukaryota	Viridiplantae	Streptophyta	Magnoliopsida	Superrosids	Rosales	Moraceae	Ficus	Ficus religiosa	GCA_024759925.1		6.4e-06
Eukaryota	Viridiplantae	Streptophyta	Magnoliopsida	Superrosids	Rosales	Rosaceae	Fragaria	Fragaria vesca subsp. vesca	GCA_000184155.1		7.1e-06
Eukaryota	Viridiplantae	Streptophyta	Magnoliopsida	Superrosids	Cucurbitales	Cucurbitaceae	Lagenaria	Lagenaria siceraria	GCA_002890555.2		7.3e-06
Eukaryota	Viridiplantae	Streptophyta	Magnoliopsida	Superrosids	Fagales	Betulaceae	Betula	Betula pendula	GCA_900184695.1		7.6e-06
Eukaryota	Viridiplantae	Streptophyta	Magnoliopsida	Superrosids	Myrtales	Myrtaceae	Eucalyptus	Eucalyptus paniculata subsp. matutina	GCA_017140255.1		7.7e-06
Eukaryota	Viridiplantae	Streptophyta	Magnoliopsida	Superrosids	Sapindales	Burseraceae	Boswellia	Boswellia sacra	GCA_013180625.2		8.4e-06
Eukaryota	Viridiplantae	Streptophyta	Magnoliopsida	Superastrids	Solanales	Convolvulaceae	Ipomoea	Ipomoea triloba	GCA_003576645.1		8.7e-06
Eukaryota	Viridiplantae	Streptophyta	Magnoliopsida	Superrosids	Brassicales	Brassicaceae	Lepidium	Lepidium sativum	GCA_023374145.1		9.3e-06
Eukaryota	Viridiplantae	Streptophyta	Magnoliopsida	Superrosids	Myrtales	Myrtaceae	Eucalyptus	Eucalyptus decipiens	GCA_014182575.1		9.6e-06
Eukaryota	Viridiplantae	Streptophyta	Magnoliopsida	Superastrids	Lamiales	Oleaceae	Fraxinus	Fraxinus ornus	GCA_903798235.1		1.1e-05
Eukaryota	Viridiplantae	Streptophyta	Magnoliopsida	Superrosids	Cucurbitales	Cucurbitaceae	Telfairia	Telfairia occidentalis	GCA_026257165.1		1.1e-05
Eukaryota	Viridiplantae	Streptophyta	Magnoliopsida	Superrosids	Fabales	Fabaceae	Trifolium	Trifolium subterraneum	GCA_001742945.1		1.1e-05
Eukaryota	Viridiplantae	Streptophyta	Magnoliopsida	Superrosids	Malpighiales	Rhizophoraceae	Carallia	Carallia brachiata	GCA_021464245.1		1.1e-05
Eukaryota	Viridiplantae	Streptophyta	Magnoliopsida	Superastrids	Lamiales	Oleaceae	Fraxinus	Fraxinus velutina	GCA_902837555.1		1.2e-05
Eukaryota	Viridiplantae	Streptophyta	Magnoliopsida	Superrosids	Fabales	Fabaceae	Acacia	Acacia pycnantha	GCA_025563575.1		1.2e-05
Eukaryota	Viridiplantae	Streptophyta	Magnoliopsida	Superrosids	Myrtales	Myrtaceae	Eucalyptus	Eucalyptus cladocalyx	GCA_017140615.1		1.2e-05
Eukaryota	Viridiplantae	Streptophyta	Magnoliopsida	Superrosids	Myrtales	Myrtaceae	Eucalyptus	Eucalyptus guilfoylei	GCA_016097605.1		1.3e-05
Eukaryota	Viridiplantae	Streptophyta	Magnoliopsida	Superastrids	Lamiales	Lamiaceae	Ballota	Ballota nigra	GCA_947034835.1		1.4e-05
Eukaryota	Viridiplantae	Streptophyta	Magnoliopsida	Superastrids	Lamiales	Lamiaceae	Scutellaria	Scutellaria baicalensis	GCA_005771605.1		1.5e-05
Eukaryota	Viridiplantae	Streptophyta	Magnoliopsida	Superrosids	Myrtales	Myrtaceae	Eucalyptus	Eucalyptus leucophloia subsp. euroa	GCA_017140325.1		1.5e-05
Eukaryota	Viridiplantae	Streptophyta	Magnoliopsida	Superastrids	Lamiales	Oleaceae	Fraxinus	Fraxinus xanthoxyloides	GCA_903798325.1		1.6e-05
Eukaryota	Viridiplantae	Streptophyta	Magnoliopsida	Superastrids	Lamiales	Plantaginaceae	Plantago	Plantago major	GCA_026545765.1		1.6e-05
Eukaryota	Viridiplantae	Streptophyta	Magnoliopsida	Superastrids	Lamiales	Plantaginaceae	Penstemon	Penstemon barbatus	GCA_003313485.1		1.7e-05
Eukaryota	Viridiplantae	Streptophyta	Magnoliopsida	Superrosids	Fagales	Fagaceae	Quercus	Quercus lobata	GCA_001633185.5		1.7e-05
Eukaryota	Viridiplantae	Streptophyta	Magnoliopsida	Superastrids	Ericales	Ericaceae	Vaccinium	Vaccinium myrtillus	GCA_016920895.1		1.8e-05
Eukaryota	Viridiplantae	Streptophyta	Magnoliopsida	Superastrids	Solanales	Convolvulaceae	Ipomoea	Ipomoea nil	GCA_001879475.1		1.8e-05
Eukaryota	Viridiplantae	Streptophyta	Magnoliopsida	Superastrids	Ericales	Ericaceae	Rhododendron	Rhododendron ferrugineum	GCA_025642025.1		2e-05
Eukaryota	Viridiplantae	Streptophyta	Magnoliopsida	Superrosids	Fabales	Fabaceae	Oxytropis	Oxytropis ochrocephala	GCA_020916435.1		2.1e-05
Eukaryota	Viridiplantae	Streptophyta	Magnoliopsida	Superrosids	Sapindales	Anacardiaceae	Pistacia	Pistacia integerrima	GCA_026225825.1		2.1e-05
Eukaryota	Viridiplantae	Streptophyta	Magnoliopsida	Superrosids	Myrtales	Myrtaceae	Eucalyptus	Eucalyptus microcorys	GCA_014182515.1		2.2e-05
Eukaryota	Viridiplantae	Streptophyta	Magnoliopsida	Superastrids	Apiales	Araliaceae	Panax	Panax stipuleanatus	GCA_020205555.1		2.7e-05
Eukaryota	Viridiplantae	Streptophyta	Magnoliopsida	Superastrids	Lamiales	Oleaceae	Osmanthus	Osmanthus fragrans	GCA_019395295.1		2.9e-05
Eukaryota	Viridiplantae	Streptophyta	Magnoliopsida	Superastrids	Ericales	Ericaceae	Rhododendron	Rhododendron henanense subsp. lingbaoense	GCA_020567845.1		3.1e-05
Eukaryota	Viridiplantae	Streptophyta	Magnoliopsida	Superrosids	Fabales	Fabaceae	Trifolium	Trifolium occidentale	GCA_012979555.1		3.3e-05
Eukaryota	Viridiplantae	Streptophyta	Magnoliopsida	Superastrids	Caryophyllales	Polygonaceae	Fagopyrum	Fagopyrum tataricum	GCA_002319775.1		3.4e-05
Eukaryota	Viridiplantae	Streptophyta	Magnoliopsida	Superrosids	Fabales	Fabaceae	Mucuna	Mucuna pruriens	GCA_025330945.1		3.5e-05
Eukaryota	Viridiplantae	Streptophyta	Magnoliopsida	Superrosids	Sapindales	Sapindaceae	Dimocarpus	Dimocarpus longan	GCA_022984855.1		3.7e-05
Eukaryota	Viridiplantae	Streptophyta	Magnoliopsida	Superrosids	Rosales	Moraceae	Ficus	Ficus microcarpa	GCA_025413485.1		3.8e-05
Eukaryota	Viridiplantae	Streptophyta	Magnoliopsida	Superrosids	Fagales	Myricaceae	Morella	Morella rubra	GCA_003952965.2		4.1e-05
Eukaryota	Viridiplantae	Streptophyta	Magnoliopsida	Superrosids	Fabales	Fabaceae	Vachellia	Vachellia pachyceras	GCA_025593235.1		4.4e-05
Eukaryota	Viridiplantae	Streptophyta	Magnoliopsida	Basal eudicots	Proteales	Nelumbonaceae	Nelumbo	Nelumbo lutea	GCA_022828595.1		4.8e-05
Eukaryota	Viridiplantae	Streptophyta	Magnoliopsida	Superrosids	Fabales	Fabaceae	Phaseolus	Phaseolus lunatus	GCA_013389735.1		5.1e-05
Eukaryota	Viridiplantae	Streptophyta	Magnoliopsida	Monocots	Poales	Cyperaceae	Carex	Carex scoparia	GCA_024447655.1		5.8e-05
Eukaryota	Viridiplantae	Streptophyta	Magnoliopsida	Superastrids	Solanales	Convolvulaceae	Ipomoea	Ipomoea batatas	GCA_002525835.2		5.8e-05
Eukaryota	Viridiplantae	Streptophyta	Magnoliopsida	Superrosids	Oxalidales	Cephalotaceae	Cephalotus	Cephalotus follicularis	GCA_001972305.1		5.9e-05
Eukaryota	Viridiplantae	Streptophyta	Magnoliopsida	Superrosids	Brassicales	Akaniaceae	Bretschneidera	Bretschneidera sinensis	GCA_023935145.1		6.3e-05
Eukaryota	Viridiplantae	Streptophyta	Magnoliopsida	Superrosids	Fagales	Fagaceae	Quercus	Quercus aquifolioides	GCA_019022515.1		6.7e-05
Eukaryota	Viridiplantae	Streptophyta	Magnoliopsida	Superrosids	Myrtales	Myrtaceae	Eucalyptus	Eucalyptus viminalis	GCA_014182385.1		6.9e-05
Eukaryota	Viridiplantae	Streptophyta	Magnoliopsida	Superastrids	Solanales	Solanaceae	Solanum	Solanum appendiculatum	GCA_018342035.1		7.1e-05
Eukaryota	Viridiplantae	Streptophyta	Magnoliopsida	Superrosids	Myrtales	Myrtaceae	Eucalyptus	Eucalyptus polybractea	GCA_026573535.1		7.1e-05
Eukaryota	Viridiplantae	Streptophyta	Magnoliopsida	Superrosids	Cucurbitales	Cucurbitaceae	Citrullus	Citrullus lanatus subsp. cordophanus	GCA_018142915.1		7.2e-05
Eukaryota	Viridiplantae	Streptophyta	Magnoliopsida	Superrosids	Fagales	Fagaceae	Quercus	Quercus bicolor	GCA_025762765.1		7.2e-05
Eukaryota	Viridiplantae	Streptophyta	Magnoliopsida	Superastrids	Ericales	Ericaceae	Rhododendron	Rhododendron mucronatum var. ripense	GCA_019656295.1		7.6e-05
Eukaryota	Viridiplantae	Streptophyta	Magnoliopsida	Superrosids	Myrtales	Myrtaceae	Eucalyptus	Eucalyptus victrix	GCA_016097545.1		7.6e-05
Eukaryota	Viridiplantae	Streptophyta	Magnoliopsida	Superastrids	Solanales	Solanaceae	Solanum	Solanum ossicruentum	GCA_025774065.1		7.7e-05
Eukaryota	Viridiplantae	Streptophyta	Magnoliopsida	Superrosids	Rosales	Rosaceae	Prunus	Prunus yedoensis	GCA_005406145.1		7.8e-05
Eukaryota	Viridiplantae	Streptophyta	Magnoliopsida	Superastrids	Ericales	Ericaceae	Rhododendron	Rhododendron williamsianum	GCA_009746105.1		8.2e-05
Eukaryota	Viridiplantae	Streptophyta	Magnoliopsida	Superastrids	Lamiales	Gesneriaceae	Dorcoceras	Dorcoceras hygrometricum	GCA_001598015.1		9.4e-05
Eukaryota	Viridiplantae	Streptophyta	Magnoliopsida	Superastrids	Solanales	Solanaceae	Solanum	Solanum pinnatisectum	GCA_009887355.1		9.5e-05
Eukaryota	Viridiplantae	Streptophyta	Magnoliopsida	Monocots	Poales	Cyperaceae	Carex	Carex cristatella	GCA_024447775.1		0.0001
Eukaryota	Viridiplantae	Streptophyta	Magnoliopsida	Superastrids	Lamiales	Oleaceae	Fraxinus	Fraxinus americana	GCA_903798225.1		0.0001
Eukaryota	Viridiplantae	Streptophyta	Magnoliopsida	Superrosids	Fagales	Fagaceae	Quercus	Quercus glauca	GCA_023736055.1		0.00011
Eukaryota	Viridiplantae	Streptophyta	Magnoliopsida	Superrosids	Myrtales	Myrtaceae	Eucalyptus	Eucalyptus cloeziana	GCA_014182715.1		0.00011
Eukaryota	Viridiplantae	Streptophyta	Magnoliopsida	Superrosids	Sapindales	Anacardiaceae	Toxicodendron	Toxicodendron radicans	GCA_009867345.1		0.00011
Eukaryota	Viridiplantae	Streptophyta	Magnoliopsida	Superrosids	Myrtales	Myrtaceae	Eucalyptus	Eucalyptus sideroxylon x Eucalyptus melliodora	GCA_016097485.1		0.00012
Eukaryota	Viridiplantae	Streptophyta	Magnoliopsida	Superrosids	Fabales	Fabaceae	Glycine	Glycine tomentella	GCA_007407185.1		0.00014
Eukaryota	Viridiplantae	Streptophyta	Magnoliopsida	Superrosids	Rosales	Cannabaceae	Cannabis	Cannabis sativa	GCA_900626175.2		0.00014
Eukaryota	Viridiplantae	Streptophyta	Magnoliopsida	Superastrids	Solanales	Solanaceae	Solanum	Solanum melongena	GCA_000787875.1		0.00016
Eukaryota	Viridiplantae	Streptophyta	Magnoliopsida	Superrosids	Sapindales	Sapindaceae	Acer	Acer yangbiense	GCA_008009225.1		0.00016
Eukaryota	Viridiplantae	Streptophyta	Magnoliopsida	Basal eudicots	Proteales	Nelumbonaceae	Nelumbo	Nelumbo nucifera	GCA_000365185.2		0.00017
Eukaryota	Viridiplantae	Streptophyta	Magnoliopsida	Superrosids	Fagales	Fagaceae	Quercus	Quercus gilva	GCA_023621385.1		0.00017
Eukaryota	Viridiplantae	Streptophyta	Magnoliopsida	Superrosids	Myrtales	Myrtaceae	Eucalyptus	Eucalyptus regnans	GCA_014182855.1		0.00017
Eukaryota	Viridiplantae	Streptophyta	Magnoliopsida	Superrosids	Myrtales	Myrtaceae	Eucalyptus	Eucalyptus melliodora	GCA_004368105.3		0.00017
Eukaryota	Viridiplantae	Streptophyta	Magnoliopsida	Superrosids	Fabales	Fabaceae	Glycine	Glycine latifolia	GCA_013407115.1		0.00018
Eukaryota	Viridiplantae	Streptophyta	Magnoliopsida	Superrosids	Myrtales	Myrtaceae	Eucalyptus	Eucalyptus camaldulensis	GCA_019915185.1		0.00018
Eukaryota	Viridiplantae	Streptophyta	Magnoliopsida	Superrosids	Rosales	Moraceae	Artocarpus	Artocarpus hirsutus	GCA_946598075.1		0.00018
Eukaryota	Viridiplantae	Streptophyta	Magnoliopsida	Superrosids	Malpighiales	Rhizophoraceae	Kandelia	Kandelia obovata	GCA_021464305.1		0.00019
Eukaryota	Viridiplantae	Streptophyta	Magnoliopsida	Superrosids	Myrtales	Myrtaceae	Eucalyptus	Eucalyptus shirleyi	GCA_017140165.1		0.00019
Eukaryota	Viridiplantae	Streptophyta	Magnoliopsida	Superrosids	Myrtales	Myrtaceae	Eucalyptus	Eucalyptus sideroxylon	GCA_014182405.1		0.00019
Eukaryota	Viridiplantae	Streptophyta	Magnoliopsida	Superrosids	Sapindales	Sapindaceae	Litchi	Litchi chinensis	GCA_019925255.1		0.00019
Eukaryota	Viridiplantae	Streptophyta	Magnoliopsida	Superrosids	Myrtales	Myrtaceae	Eucalyptus	Eucalyptus pauciflora	GCA_007663325.1		0.00021
Eukaryota	Viridiplantae	Streptophyta	Magnoliopsida	Superastrids	Gentianales	Rubiaceae	Coffea	Coffea eugenioides	GCA_003713205.1		0.00026
Eukaryota	Viridiplantae	Streptophyta	Magnoliopsida	Superrosids	Rosales	Rosaceae	Prunus	Prunus kanzakura	GCA_020521455.1		0.00028
Eukaryota	Viridiplantae	Streptophyta	Magnoliopsida	Superrosids	Rosales	Rosaceae	Prunus	Prunus avium	GCA_002207925.1		0.00028
Eukaryota	Viridiplantae	Streptophyta	Magnoliopsida	Superrosids	Myrtales	Myrtaceae	Eucalyptus	Eucalyptus marginata	GCA_014182565.1		0.00029
Eukaryota	Viridiplantae	Streptophyta	Magnoliopsida	Superastrids	Solanales	Solanaceae	Solanum	Solanum verrucosum	GCA_900185275.1		0.00033
Eukaryota	Viridiplantae	Streptophyta	Magnoliopsida	Superastrids	Ericales	Ericaceae	Rhododendron	Rhododendron molle	GCA_025413875.1		0.00035
Eukaryota	Viridiplantae	Streptophyta	Magnoliopsida	Superrosids	Sapindales	Rutaceae	Murraya	Murraya koenigii	GCA_025617385.1		0.00036
Eukaryota	Viridiplantae	Streptophyta	Magnoliopsida	Superastrids	Apiales	Apiaceae	Oenanthe	Oenanthe javanica	GCA_008931105.1		0.00037
Eukaryota	Viridiplantae	Streptophyta	Magnoliopsida	Superrosids	Sapindales	Anacardiaceae	Mangifera	Mangifera indica	GCA_011075055.1		0.00038
Eukaryota	Viridiplantae	Streptophyta	Magnoliopsida	Superastrids	Solanales	Convolvulaceae	Cuscuta	Cuscuta campestris	GCA_900332095.2		0.0004
Eukaryota	Viridiplantae	Streptophyta	Magnoliopsida	Superrosids	Fabales	Fabaceae	Lathyrus	Lathyrus sativus	GCA_902207245.1		0.00041
Eukaryota	Viridiplantae	Streptophyta	Magnoliopsida	Superrosids	Myrtales	Myrtaceae	Eucalyptus	Eucalyptus pumila	GCA_016097595.1		0.00041
Eukaryota	Viridiplantae	Streptophyta	Magnoliopsida	Superastrids	Lamiales	Oleaceae	Fraxinus	Fraxinus latifolia	GCA_902829145.1		0.00043
Eukaryota	Viridiplantae	Streptophyta	Magnoliopsida	Superastrids	Ericales	Ericaceae	Rhododendron	Rhododendron simsii	GCA_014282245.1		0.00044
Eukaryota	Viridiplantae	Streptophyta	Magnoliopsida	Superastrids	Solanales	Solanaceae	Datura	Datura stramonium	GCA_018107945.1		0.00044
Eukaryota	Viridiplantae	Streptophyta	Magnoliopsida	Superastrids	Solanales	Convolvulaceae	Ipomoea	Ipomoea trifida	GCA_003576665.1		0.00046
Eukaryota	Viridiplantae	Streptophyta	Magnoliopsida	Superastrids	Solanales	Solanaceae	Solanum	Solanum lycopersicoides	GCA_022817965.1		0.00053
Eukaryota	Viridiplantae	Streptophyta	Magnoliopsida	Superrosids	Myrtales	Myrtaceae	Eucalyptus	Eucalyptus lansdowneana	GCA_017140395.1		0.00058
Eukaryota	Viridiplantae	Streptophyta	Magnoliopsida	Superrosids	Cucurbitales	Datiscaceae	Datisca	Datisca glomerata	GCA_003255025.1		0.00062
Eukaryota	Viridiplantae	Streptophyta	Magnoliopsida	Superrosids	Myrtales	Myrtaceae	Eucalyptus	Eucalyptus fibrosa	GCA_017140475.1		0.00062
Eukaryota	Viridiplantae	Streptophyta	Magnoliopsida	Superrosids	Rosales	Moraceae	Ficus	Ficus hispida	GCA_025413025.1		0.00063
Eukaryota	Viridiplantae	Streptophyta	Magnoliopsida	Superastrids	Gentianales	Rubiaceae	Gynochthodes	Gynochthodes officinalis	GCA_020080225.1		0.00066
Eukaryota	Viridiplantae	Streptophyta	Magnoliopsida	Superastrids	Gentianales	Rubiaceae	Coffea	Coffea canephora	GCA_900059795.1		0.00068
Eukaryota	Viridiplantae	Streptophyta	Magnoliopsida	Basal eudicots	Ranunculales	Papaveraceae	Macleaya	Macleaya cordata	GCA_002174775.1		0.00073
Eukaryota	Viridiplantae	Streptophyta	Magnoliopsida	Superrosids	Rosales	Rhamnaceae	Rhamnella	Rhamnella rubrinervis	GCA_007844105.2		0.00081
Eukaryota	Viridiplantae	Streptophyta	Magnoliopsida	Superastrids	Lamiales	Bignoniaceae	Jacaranda	Jacaranda mimosifolia	GCA_018894105.1		0.00087
Eukaryota	Viridiplantae	Streptophyta	Magnoliopsida	Superrosids	Myrtales	Myrtaceae	Eucalyptus	Eucalyptus polyanthemos subsp. polyanthemos	GCA_017140185.1		0.00087
Eukaryota	Viridiplantae	Streptophyta	Magnoliopsida	Superrosids	Fagales	Fagaceae	Quercus	Quercus robur	GCA_932294415.1		0.00088
Eukaryota	Viridiplantae	Streptophyta	Magnoliopsida	Superrosids	Sapindales	Burseraceae	Bursera	Bursera bipinnata	GCA_026225755.1		0.00094
Eukaryota	Viridiplantae	Streptophyta	Magnoliopsida	Superastrids	Solanales	Convolvulaceae	Cuscuta	Cuscuta australis	GCA_003260385.1		0.00099
Eukaryota	Viridiplantae	Streptophyta	Magnoliopsida	Superastrids	Lamiales	Acanthaceae	Andrographis	Andrographis paniculata	GCA_009805555.1		0.001
Eukaryota	Viridiplantae	Streptophyta	Magnoliopsida	Superastrids	Solanales	Solanaceae	Solanum	Solanum stenotomum	GCA_019186545.1		0.0011
Eukaryota	Viridiplantae	Streptophyta	Magnoliopsida	Superrosids	Fabales	Fabaceae	Eperua	Eperua falcata	GCA_900006205.1		0.0011
Eukaryota	Viridiplantae	Streptophyta	Magnoliopsida	Superrosids	Fabales	Fabaceae	Trifolium	Trifolium pratense	GCA_020283565.1		0.0011
Eukaryota	Viridiplantae	Streptophyta	Magnoliopsida	Superrosids	Fabales	Fabaceae	Vigna	Vigna mungo var. mungo	GCA_019096145.1		0.0011
Eukaryota	Viridiplantae	Streptophyta	Magnoliopsida	Superrosids	Myrtales	Myrtaceae	Eucalyptus	Eucalyptus caleyi	GCA_014182885.2		0.0011
Eukaryota	Viridiplantae	Streptophyta	Magnoliopsida	Monocots	Asparagales	Orchidaceae	Apostasia	Apostasia shenzhenica	GCA_002786265.1		0.0012
Eukaryota	Viridiplantae	Streptophyta	Magnoliopsida	Superrosids	Myrtales	Myrtaceae	Eucalyptus	Eucalyptus brandiana	GCA_014182725.1		0.0012
Eukaryota	Viridiplantae	Streptophyta	Magnoliopsida	Superastrids	Gentianales	Rubiaceae	Coffea	Coffea arabica	GCA_003713225.1		0.0013
Eukaryota	Viridiplantae	Streptophyta	Magnoliopsida	Superrosids	Fagales	Betulaceae	Alnus	Alnus glutinosa	GCA_003254965.1		0.0013
Eukaryota	Viridiplantae	Streptophyta	Magnoliopsida	Superastrids	Lamiales	Bignoniaceae	Handroanthus	Handroanthus impetiginosus	GCA_002762385.1		0.0014
Eukaryota	Viridiplantae	Streptophyta	Magnoliopsida	Superrosids	Sapindales	Anacardiaceae	Pistacia	Pistacia vera	GCA_008641045.1		0.0014
Eukaryota	Viridiplantae	Streptophyta	Magnoliopsida	Superrosids	Sapindales	Sapindaceae	Acer	Acer negundo	GCA_025594385.1		0.0014
Eukaryota	Viridiplantae	Streptophyta	Magnoliopsida	Superrosids	Myrtales	Myrtaceae	Eucalyptus	Eucalyptus grandis	GCA_016545825.1		0.0016
Eukaryota	Viridiplantae	Streptophyta	Magnoliopsida	Superastrids	Lamiales	Bignoniaceae	Jacaranda	Jacaranda copaia	GCA_014898725.1		0.0018
Eukaryota	Viridiplantae	Streptophyta	Magnoliopsida	Superrosids	Myrtales	Myrtaceae	Rhodamnia	Rhodamnia argentea	GCA_020921035.1		0.0018
Eukaryota	Viridiplantae	Streptophyta	Magnoliopsida	Superrosids	Myrtales	Myrtaceae	Eucalyptus	Eucalyptus virginea	GCA_014182375.1		0.0019
Eukaryota	Viridiplantae	Streptophyta	Magnoliopsida	Superastrids	Solanales	Solanaceae	Solanum	Solanum sitiens	GCA_016801875.1		0.002
Eukaryota	Viridiplantae	Streptophyta	Magnoliopsida	Superrosids	Malvales	Malvaceae	Corchorus	Corchorus capsularis	GCA_001974805.1		0.0021
Eukaryota	Viridiplantae	Streptophyta	Magnoliopsida	Superastrids	Solanales	Solanaceae	Solanum	Solanum tuberosum	GCA_000226075.1		0.0022
Eukaryota	Viridiplantae	Streptophyta	Magnoliopsida	Superrosids	Cucurbitales	Cucurbitaceae	Cucurbita	Cucurbita maxima	GCA_002738345.1		0.0022
Eukaryota	Viridiplantae	Streptophyta	Magnoliopsida	Superrosids	Malpighiales	Euphorbiaceae	Manihot	Manihot esculenta	GCA_001659605.2		0.0022
Eukaryota	Viridiplantae	Streptophyta	Magnoliopsida	Superastrids	Lamiales	Oleaceae	Fraxinus	Fraxinus albicans	GCA_903798335.1		0.0023
Eukaryota	Viridiplantae	Streptophyta	Magnoliopsida	Superastrids	Solanales	Solanaceae	Solanum	Solanum chilense	GCA_006013705.1		0.0023
Eukaryota	Viridiplantae	Streptophyta	Magnoliopsida	Superastrids	Ericales	Ericaceae	Rhododendron	Rhododendron kiyosumense	GCA_019656275.1		0.0024
Eukaryota	Viridiplantae	Streptophyta	Magnoliopsida	Superrosids	Fabales	Fabaceae	Vigna	Vigna radiata var. radiata	GCA_000741045.2		0.0024
Eukaryota	Viridiplantae	Streptophyta	Magnoliopsida	Superrosids	Malvales	Malvaceae	Corchorus	Corchorus olitorius	GCA_001974825.2		0.0024
Eukaryota	Viridiplantae	Streptophyta	Magnoliopsida	Superastrids	Solanales	Solanaceae	Solanum	Solanum phureja	GCA_009849755.1		0.0027
Eukaryota	Viridiplantae	Streptophyta	Magnoliopsida	Superrosids	Sapindales	Anacardiaceae	Anacardium	Anacardium occidentale	GCA_026122585.1		0.0027
Eukaryota	Viridiplantae	Streptophyta	Magnoliopsida	Superrosids	Brassicales	Brassicaceae	Lepidium	Lepidium campestre	GCA_009757365.2		0.0029
Eukaryota	Viridiplantae	Streptophyta	Magnoliopsida	Superrosids	Myrtales	Myrtaceae	Eucalyptus	Eucalyptus curtisii	GCA_017140595.1		0.0037
Eukaryota	Viridiplantae	Streptophyta	Magnoliopsida	Superrosids	Fabales	Fabaceae	Lupinus	Lupinus albus	GCA_010261695.1		0.0038
Eukaryota	Viridiplantae	Streptophyta	Magnoliopsida	Superrosids	Myrtales	Myrtaceae	Angophora	Angophora floribunda	GCA_014182895.1		0.0038
Eukaryota	Viridiplantae	Streptophyta	Magnoliopsida	Superastrids	Aquifoliales	Aquifoliaceae	Ilex	Ilex paraguariensis	GCA_905181385.1		0.0041
Eukaryota	Viridiplantae	Streptophyta	Magnoliopsida	Superrosids	Fagales	Casuarinaceae	Casuarina	Casuarina glauca	GCA_003255045.1		0.0043
Eukaryota	Viridiplantae	Streptophyta	Magnoliopsida	Superrosids	Fagales	Fagaceae	Quercus	Quercus mongolica	GCA_011696235.1		0.0043
Eukaryota	Viridiplantae	Streptophyta	Magnoliopsida	Basal eudicots	Proteales	Platanaceae	Platanus	Platanus orientalis	GCA_025762735.1		0.0047
Eukaryota	Viridiplantae	Streptophyta	Magnoliopsida	Basal eudicots	Ranunculales	Papaveraceae	Eschscholzia	Eschscholzia californica subsp. californica	GCA_002897215.1		0.0047
Eukaryota	Viridiplantae	Streptophyta	Magnoliopsida	Superastrids	Solanales	Solanaceae	Solanum	Solanum ahanhuiri	GCA_009849805.1		0.0049
Eukaryota	Viridiplantae	Streptophyta	Magnoliopsida	Superrosids	Myrtales	Myrtaceae	Rhodamnia	Rhodamnia rubescens	GCA_021437795.1		0.0054
Eukaryota	Viridiplantae	Streptophyta	Magnoliopsida	Monocots	Poales	Cyperaceae	Carex	Carex kokanica	GCA_025461125.1		0.0058
Eukaryota	Viridiplantae	Streptophyta	Magnoliopsida	Superrosids	Fabales	Fabaceae	Cicer	Cicer reticulatum	GCA_002896235.1		0.0059
Eukaryota	Viridiplantae	Streptophyta	Magnoliopsida	Superrosids	Myrtales	Myrtaceae	Eucalyptus	Eucalyptus dawsonii	GCA_016097615.1		0.0063
Eukaryota	Viridiplantae	Streptophyta	Magnoliopsida	Superrosids	Fagales	Betulaceae	Carpinus	Carpinus viminea	GCA_013348765.1		0.0064
Eukaryota	Viridiplantae	Streptophyta	Magnoliopsida	Superastrids	Solanales	Solanaceae	Solanum	Solanum pimpinellifolium	GCA_014964335.1		0.0067
Eukaryota	Viridiplantae	Streptophyta	Magnoliopsida	Superastrids	Gentianales	Apocynaceae	Apocynum	Apocynum venetum	GCA_019593545.1		0.0074
Eukaryota	Viridiplantae	Streptophyta	Magnoliopsida	Superrosids	Sapindales	Anacardiaceae	Pistacia	Pistacia atlantica	GCA_026229545.1		0.0086
Eukaryota	Viridiplantae	Streptophyta	Magnoliopsida	Superrosids	Fabales	Fabaceae	Cicer	Cicer arietinum	GCA_000331145.1		0.009
Eukaryota	Viridiplantae	Streptophyta	Magnoliopsida	Superrosids	Myrtales	Myrtaceae	Eucalyptus	Eucalyptus rudis	GCA_019915205.1		0.009
Eukaryota	Viridiplantae	Streptophyta	Magnoliopsida	Superrosids	Fabales	Fabaceae	Cicer	Cicer echinospermum	GCA_002896215.2		0.0091
Eukaryota	Viridiplantae	Streptophyta	Magnoliopsida	Superastrids	Gentianales	Rubiaceae	Cinchona	Cinchona pubescens	GCA_025175665.1		0.0098
Eukaryota	Viridiplantae	Streptophyta	Magnoliopsida	Basal angiosperms	Amborellales	Amborellaceae	Amborella	Amborella trichopoda	GCA_000471905.1
Eukaryota	Viridiplantae	Streptophyta	Magnoliopsida	Basal angiosperms	Nymphaeales	Nymphaeaceae	Nuphar	Nuphar advena subsp. advena	GCA_024653005.1
Eukaryota	Viridiplantae	Streptophyta	Magnoliopsida	Basal angiosperms	Nymphaeales	Nymphaeaceae	Nymphaea	Nymphaea thermarum	GCA_011799765.1
Eukaryota	Viridiplantae	Streptophyta	Magnoliopsida	Basal angiosperms	Nymphaeales	Nymphaeaceae	Nymphaea	Nymphaea colorata	GCA_008831285.2
Eukaryota	Viridiplantae	Streptophyta	Magnoliopsida	Basal eudicots	Buxales	Buxaceae	Buxus	Buxus sempervirens	GCA_947561395.1
Eukaryota	Viridiplantae	Streptophyta	Magnoliopsida	Basal eudicots	Proteales	Proteaceae	Macadamia	Macadamia tetraphylla	GCA_022985045.1
Eukaryota	Viridiplantae	Streptophyta	Magnoliopsida	Basal eudicots	Proteales	Proteaceae	Macadamia	Macadamia integrifolia	GCA_013358625.1
Eukaryota	Viridiplantae	Streptophyta	Magnoliopsida	Basal eudicots	Proteales	Proteaceae	Telopea	Telopea speciosissima	GCA_018873765.1
Eukaryota	Viridiplantae	Streptophyta	Magnoliopsida	Basal eudicots	Ranunculales	Berberidaceae	Berberis	Berberis thunbergii	GCA_003290165.1
Eukaryota	Viridiplantae	Streptophyta	Magnoliopsida	Basal eudicots	Ranunculales	Circaeasteraceae	Kingdonia	Kingdonia uniflora	GCA_014058105.1
Eukaryota	Viridiplantae	Streptophyta	Magnoliopsida	Basal eudicots	Ranunculales	Lardizabalaceae	Akebia	Akebia trifoliata	GCA_017979445.1
Eukaryota	Viridiplantae	Streptophyta	Magnoliopsida	Basal eudicots	Ranunculales	Papaveraceae	Papaver	Papaver californicum	GCA_023531435.1
Eukaryota	Viridiplantae	Streptophyta	Magnoliopsida	Basal eudicots	Ranunculales	Papaveraceae	Papaver	Papaver armeniacum	GCA_023531295.1
Eukaryota	Viridiplantae	Streptophyta	Magnoliopsida	Basal eudicots	Ranunculales	Papaveraceae	Papaver	Papaver atlanticum	GCA_023531105.1
Eukaryota	Viridiplantae	Streptophyta	Magnoliopsida	Basal eudicots	Ranunculales	Papaveraceae	Papaver	Papaver bracteatum	GCA_023529315.1
Eukaryota	Viridiplantae	Streptophyta	Magnoliopsida	Basal eudicots	Ranunculales	Papaveraceae	Papaver	Papaver nudicaule	GCA_023529015.1
Eukaryota	Viridiplantae	Streptophyta	Magnoliopsida	Basal eudicots	Ranunculales	Papaveraceae	Papaver	Papaver somniferum	GCA_003573695.1
Eukaryota	Viridiplantae	Streptophyta	Magnoliopsida	Basal eudicots	Ranunculales	Ranunculaceae	Aquilegia	Aquilegia eximia	GCA_023053565.1
Eukaryota	Viridiplantae	Streptophyta	Magnoliopsida	Basal eudicots	Ranunculales	Ranunculaceae	Aquilegia	Aquilegia kansuensis	GCA_020826895.1
Eukaryota	Viridiplantae	Streptophyta	Magnoliopsida	Basal eudicots	Ranunculales	Ranunculaceae	Aquilegia	Aquilegia coerulea	GCA_002738505.1
Eukaryota	Viridiplantae	Streptophyta	Magnoliopsida	Basal eudicots	Ranunculales	Ranunculaceae	Coptis	Coptis chinensis	GCA_015680905.1
Eukaryota	Viridiplantae	Streptophyta	Magnoliopsida	Basal eudicots	Ranunculales	Ranunculaceae	Thalictrum	Thalictrum thalictroides	GCA_013358455.1
Eukaryota	Viridiplantae	Streptophyta	Magnoliopsida	Basal eudicots	Santalales	Loranthaceae	Taxillus	Taxillus chinensis	GCA_023512835.1
Eukaryota	Viridiplantae	Streptophyta	Magnoliopsida	Basal eudicots	Santalales	Santalaceae	Santalum	Santalum album	GCA_002911635.1
Eukaryota	Viridiplantae	Streptophyta	Magnoliopsida	Basal eudicots	Saxifragales	Crassulaceae	Kalanchoe	Kalanchoe fedtschenkoi	GCA_002312845.1
Eukaryota	Viridiplantae	Streptophyta	Magnoliopsida	Basal eudicots	Saxifragales	Hamamelidaceae	Exbucklandia	Exbucklandia tonkinensis	GCA_026686915.1
Eukaryota	Viridiplantae	Streptophyta	Magnoliopsida	Basal eudicots	Saxifragales	Hamamelidaceae	Hamamelis	Hamamelis virginiana	GCA_017140935.1
Eukaryota	Viridiplantae	Streptophyta	Magnoliopsida	Basal eudicots	Saxifragales	Hamamelidaceae	Rhodoleia	Rhodoleia championii	GCA_008932045.1
Eukaryota	Viridiplantae	Streptophyta	Cycadopsida	Gymnosperms	Cycadales	Cycadaceae	Cycas	Cycas panzhihuaensis	GCA_023213395.1
Eukaryota	Viridiplantae	Streptophyta	Ginkgoopsida	Gymnosperms	Ginkgoales	Ginkgoaceae	Ginkgo	Ginkgo biloba	GCA_024626585.1
Eukaryota	Viridiplantae	Streptophyta	Gnetopsida	Gymnosperms	Gnetales	Gnetaceae	Gnetum	Gnetum montanum	GCA_015680685.1
Eukaryota	Viridiplantae	Streptophyta	Pinopsida	Gymnosperms	Cupressales	Cupressaceae	Cryptomeria	Cryptomeria japonica	GCA_027924625.1
Eukaryota	Viridiplantae	Streptophyta	Pinopsida	Gymnosperms	Cupressales	Cupressaceae	Cunninghamia	Cunninghamia lanceolata	GCA_027924645.1
Eukaryota	Viridiplantae	Streptophyta	Pinopsida	Gymnosperms	Cupressales	Cupressaceae	Sequoia	Sequoia sempervirens	GCA_007258455.2
Eukaryota	Viridiplantae	Streptophyta	Pinopsida	Gymnosperms	Cupressales	Cupressaceae	Sequoiadendron	Sequoiadendron giganteum	GCA_007115665.2
Eukaryota	Viridiplantae	Streptophyta	Pinopsida	Gymnosperms	Cupressales	Cupressaceae	Thuja	Thuja plicata	GCA_018584345.1
Eukaryota	Viridiplantae	Streptophyta	Pinopsida	Gymnosperms	Cupressales	Taxaceae	Taxus	Taxus chinensis	GCA_019776745.2
Eukaryota	Viridiplantae	Streptophyta	Pinopsida	Gymnosperms	Cupressales	Taxaceae	Taxus	Taxus wallichiana var. yunnanensis	GCA_018340775.1
Eukaryota	Viridiplantae	Streptophyta	Pinopsida	Gymnosperms	Pinales	Pinaceae	Larix	Larix kaempferi	GCA_027924585.1
Eukaryota	Viridiplantae	Streptophyta	Pinopsida	Gymnosperms	Pinales	Pinaceae	Larix	Larix kaempferi	GCA_013171265.2
Eukaryota	Viridiplantae	Streptophyta	Pinopsida	Gymnosperms	Pinales	Pinaceae	Larix	Larix sibirica	GCA_004151065.2
Eukaryota	Viridiplantae	Streptophyta	Pinopsida	Gymnosperms	Pinales	Pinaceae	Picea	Picea abies	GCA_900067695.1
Eukaryota	Viridiplantae	Streptophyta	Pinopsida	Gymnosperms	Pinales	Pinaceae	Picea	Picea sitchensis	GCA_010110895.2
Eukaryota	Viridiplantae	Streptophyta	Pinopsida	Gymnosperms	Pinales	Pinaceae	Picea	Picea engelmannii	GCA_009831015.1
Eukaryota	Viridiplantae	Streptophyta	Pinopsida	Gymnosperms	Pinales	Pinaceae	Picea	Picea glauca	GCA_000966675.3
Eukaryota	Viridiplantae	Streptophyta	Pinopsida	Gymnosperms	Pinales	Pinaceae	Pinus	Pinus lambertiana	GCA_001447015.2
Eukaryota	Viridiplantae	Streptophyta	Pinopsida	Gymnosperms	Pinales	Pinaceae	Pinus	Pinus taeda	GCA_000404065.3
Eukaryota	Viridiplantae	Streptophyta	Pinopsida	Gymnosperms	Pinales	Pinaceae	Pseudotsuga	Pseudotsuga menziesii	GCA_001517045.1
Eukaryota	Viridiplantae	Streptophyta	Lycopodiopsida	Lycopodiopsida	Isoetales	Isoetaceae	Isoetes	Isoetes taiwanensis	GCA_021234155.1
Eukaryota	Viridiplantae	Streptophyta	Lycopodiopsida	Lycopodiopsida	Isoetales	Isoetaceae	Isoetes	Isoetes engelmannii	GCA_011763485.2
Eukaryota	Viridiplantae	Streptophyta	Lycopodiopsida	Lycopodiopsida	Selaginellales	Selaginellaceae	Selaginella	Selaginella tamariscina	GCA_003024785.1
Eukaryota	Viridiplantae	Streptophyta	Lycopodiopsida	Lycopodiopsida	Selaginellales	Selaginellaceae	Selaginella	Selaginella kraussiana	GCA_001021135.1
Eukaryota	Viridiplantae	Streptophyta	Lycopodiopsida	Lycopodiopsida	Selaginellales	Selaginellaceae	Selaginella	Selaginella moellendorffii	GCA_000143415.2
Eukaryota	Viridiplantae	Streptophyta	Magnoliopsida	Magnoliids	Chloranthales	Chloranthaceae	Chloranthus	Chloranthus sessilifolius	GCA_021018995.1
Eukaryota	Viridiplantae	Streptophyta	Magnoliopsida	Magnoliids	Laurales	Calycanthaceae	Chimonanthus	Chimonanthus praecox	GCA_022113865.1
Eukaryota	Viridiplantae	Streptophyta	Magnoliopsida	Magnoliids	Laurales	Calycanthaceae	Chimonanthus	Chimonanthus salicifolius	GCA_013350335.1
Eukaryota	Viridiplantae	Streptophyta	Magnoliopsida	Magnoliids	Laurales	Lauraceae	Cinnamomum	Cinnamomum micranthum f. kanehirae	GCA_003546025.1
Eukaryota	Viridiplantae	Streptophyta	Magnoliopsida	Magnoliids	Laurales	Lauraceae	Litsea	Litsea cubeba	GCA_012931725.1
Eukaryota	Viridiplantae	Streptophyta	Magnoliopsida	Magnoliids	Laurales	Lauraceae	Persea	Persea americana	GCA_023638045.1
Eukaryota	Viridiplantae	Streptophyta	Magnoliopsida	Magnoliids	Magnoliales	Magnoliaceae	Liriodendron	Liriodendron chinense	GCA_003013855.2
Eukaryota	Viridiplantae	Streptophyta	Magnoliopsida	Magnoliids	Magnoliales	Magnoliaceae	Magnolia	Magnolia virginiana	GCA_025802435.1
Eukaryota	Viridiplantae	Streptophyta	Magnoliopsida	Magnoliids	Magnoliales	Magnoliaceae	Magnolia	Magnolia officinalis	GCA_021015155.1
Eukaryota	Viridiplantae	Streptophyta	Magnoliopsida	Magnoliids	Magnoliales	Magnoliaceae	Magnolia	Magnolia ashei	GCA_003571905.1
Eukaryota	Viridiplantae	Streptophyta	Magnoliopsida	Magnoliids	Piperales	Aristolochiaceae	Aristolochia	Aristolochia contorta	GCA_022405105.1
Eukaryota	Viridiplantae	Streptophyta	Magnoliopsida	Magnoliids	Piperales	Aristolochiaceae	Aristolochia	Aristolochia fimbriata	GCA_019845555.1
Eukaryota	Viridiplantae	Streptophyta	Magnoliopsida	Monocots	Alismatales	Araceae	Amorphophallus	Amorphophallus titanum	GCA_024336825.1
Eukaryota	Viridiplantae	Streptophyta	Magnoliopsida	Monocots	Alismatales	Araceae	Amorphophallus	Amorphophallus konjac	GCA_022559845.1
Eukaryota	Viridiplantae	Streptophyta	Magnoliopsida	Monocots	Alismatales	Araceae	Colocasia	Colocasia esculenta	GCA_014218235.1
Eukaryota	Viridiplantae	Streptophyta	Magnoliopsida	Monocots	Alismatales	Araceae	Lemna	Lemna minuta	GCA_024174645.1
Eukaryota	Viridiplantae	Streptophyta	Magnoliopsida	Monocots	Alismatales	Araceae	Spirodela	Spirodela intermedia	GCA_902729315.2
Eukaryota	Viridiplantae	Streptophyta	Magnoliopsida	Monocots	Alismatales	Araceae	Spirodela	Spirodela polyrhiza	GCA_024713555.1
Eukaryota	Viridiplantae	Streptophyta	Magnoliopsida	Monocots	Alismatales	Araceae	Wolffia	Wolffia australiana	GCA_019775775.1
Eukaryota	Viridiplantae	Streptophyta	Magnoliopsida	Monocots	Alismatales	Cymodoceaceae	Amphibolis	Amphibolis antarctica	GCA_024699675.1
Eukaryota	Viridiplantae	Streptophyta	Magnoliopsida	Monocots	Alismatales	Posidoniaceae	Posidonia	Posidonia australis	GCA_024699735.1
Eukaryota	Viridiplantae	Streptophyta	Magnoliopsida	Monocots	Alismatales	Zosteraceae	Zostera	Zostera nigricaulis	GCA_009812395.1
Eukaryota	Viridiplantae	Streptophyta	Magnoliopsida	Monocots	Alismatales	Zosteraceae	Zostera	Zostera marina	GCA_001185155.1
Eukaryota	Viridiplantae	Streptophyta	Magnoliopsida	Monocots	Arecales	Arecaceae	Areca	Areca catechu	GCA_021397845.1
Eukaryota	Viridiplantae	Streptophyta	Magnoliopsida	Monocots	Arecales	Arecaceae	Calamus	Calamus simplicifolius	GCA_900491605.1
Eukaryota	Viridiplantae	Streptophyta	Magnoliopsida	Monocots	Arecales	Arecaceae	Cocos	Cocos nucifera	GCA_006176705.1
Eukaryota	Viridiplantae	Streptophyta	Magnoliopsida	Monocots	Arecales	Arecaceae	Elaeis	Elaeis guineensis	GCA_000442705.1
Eukaryota	Viridiplantae	Streptophyta	Magnoliopsida	Monocots	Arecales	Arecaceae	Elaeis	Elaeis oleifera	GCA_000441515.1
Eukaryota	Viridiplantae	Streptophyta	Magnoliopsida	Monocots	Arecales	Arecaceae	Metroxylon	Metroxylon sagu	GCA_017589505.1
Eukaryota	Viridiplantae	Streptophyta	Magnoliopsida	Monocots	Arecales	Arecaceae	Phoenix	Phoenix roebelenii	GCA_025769935.1
Eukaryota	Viridiplantae	Streptophyta	Magnoliopsida	Monocots	Arecales	Arecaceae	Phoenix	Phoenix dactylifera	GCA_009389715.1
Eukaryota	Viridiplantae	Streptophyta	Magnoliopsida	Monocots	Asparagales	Amaryllidaceae	Allium	Allium cepa	GCA_905187595.1
Eukaryota	Viridiplantae	Streptophyta	Magnoliopsida	Monocots	Asparagales	Amaryllidaceae	Allium	Allium sativum	GCA_014155895.2
Eukaryota	Viridiplantae	Streptophyta	Magnoliopsida	Monocots	Asparagales	Asparagaceae	Asparagus	Asparagus kiusianus	GCA_022839385.1
Eukaryota	Viridiplantae	Streptophyta	Magnoliopsida	Monocots	Asparagales	Asparagaceae	Asparagus	Asparagus setaceus	GCA_012295165.1
Eukaryota	Viridiplantae	Streptophyta	Magnoliopsida	Monocots	Asparagales	Asparagaceae	Asparagus	Asparagus officinalis	GCA_001876935.1
Eukaryota	Viridiplantae	Streptophyta	Magnoliopsida	Monocots	Asparagales	Asparagaceae	Chlorophytum	Chlorophytum comosum	GCA_025212335.1
Eukaryota	Viridiplantae	Streptophyta	Magnoliopsida	Monocots	Asparagales	Asphodelaceae	Hemerocallis	Hemerocallis citrina	GCA_017893485.1
Eukaryota	Viridiplantae	Streptophyta	Magnoliopsida	Monocots	Asparagales	Iridaceae	Iris	Iris virginica	GCA_025631175.1
Eukaryota	Viridiplantae	Streptophyta	Magnoliopsida	Monocots	Asparagales	Orchidaceae	Apostasia	Apostasia ramifera	GCA_019297695.1
Eukaryota	Viridiplantae	Streptophyta	Magnoliopsida	Monocots	Asparagales	Orchidaceae	Bletilla	Bletilla sinensis	GCA_022495875.1
Eukaryota	Viridiplantae	Streptophyta	Magnoliopsida	Monocots	Asparagales	Orchidaceae	Cymbidium	Cymbidium sinense	GCA_021442155.1
Eukaryota	Viridiplantae	Streptophyta	Magnoliopsida	Monocots	Asparagales	Orchidaceae	Dendrobium	Dendrobium nobile	GCA_022539455.1
Eukaryota	Viridiplantae	Streptophyta	Magnoliopsida	Monocots	Asparagales	Orchidaceae	Dendrobium	Dendrobium hybrid cultivar	GCA_021234465.1
Eukaryota	Viridiplantae	Streptophyta	Magnoliopsida	Monocots	Asparagales	Orchidaceae	Dendrobium	Dendrobium chrysotoxum	GCA_019925795.1
Eukaryota	Viridiplantae	Streptophyta	Magnoliopsida	Monocots	Asparagales	Orchidaceae	Dendrobium	Dendrobium officinale	GCA_019514585.1
Eukaryota	Viridiplantae	Streptophyta	Magnoliopsida	Monocots	Asparagales	Orchidaceae	Dendrobium	Dendrobium huoshanense	GCA_016618105.1
Eukaryota	Viridiplantae	Streptophyta	Magnoliopsida	Monocots	Asparagales	Orchidaceae	Dendrobium	Dendrobium catenatum	GCA_001605985.2
Eukaryota	Viridiplantae	Streptophyta	Magnoliopsida	Monocots	Asparagales	Orchidaceae	Gastrodia	Gastrodia elata	GCA_016760335.1
Eukaryota	Viridiplantae	Streptophyta	Magnoliopsida	Monocots	Asparagales	Orchidaceae	Papilionanthe	Papilionanthe hookeriana x Papilionanthe teres	GCA_022702705.1
Eukaryota	Viridiplantae	Streptophyta	Magnoliopsida	Monocots	Asparagales	Orchidaceae	Phalaenopsis	Phalaenopsis aphrodite	GCA_003013225.1
Eukaryota	Viridiplantae	Streptophyta	Magnoliopsida	Monocots	Asparagales	Orchidaceae	Phalaenopsis	Phalaenopsis hybrid cultivar	GCA_002079205.1
Eukaryota	Viridiplantae	Streptophyta	Magnoliopsida	Monocots	Asparagales	Orchidaceae	Phalaenopsis	Phalaenopsis equestris	GCA_001263595.1
Eukaryota	Viridiplantae	Streptophyta	Magnoliopsida	Monocots	Asparagales	Orchidaceae	Vanilla	Vanilla planifolia	GCA_023846275.1
Eukaryota	Viridiplantae	Streptophyta	Magnoliopsida	Monocots	Commelinales	Pontederiaceae	Pontederia	Pontederia paniculata	GCA_001647135.1
Eukaryota	Viridiplantae	Streptophyta	Magnoliopsida	Monocots	Dioscoreales	Dioscoreaceae	Dioscorea	Dioscorea dumetorum	GCA_902712375.1
Eukaryota	Viridiplantae	Streptophyta	Magnoliopsida	Monocots	Dioscoreales	Dioscoreaceae	Dioscorea	Dioscorea sansibarensis	GCA_900631875.1
Eukaryota	Viridiplantae	Streptophyta	Magnoliopsida	Monocots	Dioscoreales	Dioscoreaceae	Dioscorea	Dioscorea zingiberensis	GCA_026586065.1
Eukaryota	Viridiplantae	Streptophyta	Magnoliopsida	Monocots	Dioscoreales	Dioscoreaceae	Dioscorea	Dioscorea alata	GCA_020875875.1
Eukaryota	Viridiplantae	Streptophyta	Magnoliopsida	Monocots	Dioscoreales	Dioscoreaceae	Dioscorea	Dioscorea cayenensis subsp. rotundata	GCA_009730915.2
Eukaryota	Viridiplantae	Streptophyta	Magnoliopsida	Monocots	Dioscoreales	Dioscoreaceae	Trichopus	Trichopus zeylanicus subsp. travancoricus	GCA_005019695.1
Eukaryota	Viridiplantae	Streptophyta	Magnoliopsida	Monocots	Pandanales	Velloziaceae	Acanthochlamys	Acanthochlamys bracteata	GCA_019914995.1
Eukaryota	Viridiplantae	Streptophyta	Magnoliopsida	Monocots	Pandanales	Velloziaceae	Xerophyta	Xerophyta viscosa	GCA_002076135.1
Eukaryota	Viridiplantae	Streptophyta	Magnoliopsida	Monocots	Poales	Bromeliaceae	Ananas	Ananas comosus	GCA_001540865.1
Eukaryota	Viridiplantae	Streptophyta	Magnoliopsida	Monocots	Poales	Bromeliaceae	Dyckia	Dyckia ibiramensis	GCA_025727855.1
Eukaryota	Viridiplantae	Streptophyta	Magnoliopsida	Monocots	Poales	Bromeliaceae	Puya	Puya raimondii	GCA_016920855.1
Eukaryota	Viridiplantae	Streptophyta	Magnoliopsida	Monocots	Poales	Cyperaceae	Carex	Carex parvula	GCA_025461045.1
Eukaryota	Viridiplantae	Streptophyta	Magnoliopsida	Monocots	Poales	Cyperaceae	Carex	Carex littledalei	GCA_011114355.1
Eukaryota	Viridiplantae	Streptophyta	Magnoliopsida	Monocots	Poales	Cyperaceae	Rhynchospora	Rhynchospora tenuis	GCA_027725995.1
Eukaryota	Viridiplantae	Streptophyta	Magnoliopsida	Monocots	Poales	Cyperaceae	Rhynchospora	Rhynchospora breviuscula	GCA_027562975.1
Eukaryota	Viridiplantae	Streptophyta	Magnoliopsida	Monocots	Poales	Juncaceae	Juncus	Juncus effusus	GCA_946800655.1
Eukaryota	Viridiplantae	Streptophyta	Magnoliopsida	Monocots	Poales	Juncaceae	Juncus	Juncus effusus	GCA_027726005.1
Eukaryota	Viridiplantae	Streptophyta	Magnoliopsida	Monocots	Poales	Juncaceae	Juncus	Juncus inflexus	GCA_024447665.1
Eukaryota	Viridiplantae	Streptophyta	Magnoliopsida	Monocots	Poales	Juncaceae	Luzula	Luzula sylvatica	GCA_946800325.1
Eukaryota	Viridiplantae	Streptophyta	Magnoliopsida	Monocots	Poales	Poaceae	Aegilops	Aegilops sharonensis	GCA_021641835.1
Eukaryota	Viridiplantae	Streptophyta	Magnoliopsida	Monocots	Poales	Poaceae	Aegilops	Aegilops longissima	GCA_021605205.1
Eukaryota	Viridiplantae	Streptophyta	Magnoliopsida	Monocots	Poales	Poaceae	Aegilops	Aegilops searsii	GCA_021605185.1
Eukaryota	Viridiplantae	Streptophyta	Magnoliopsida	Monocots	Poales	Poaceae	Aegilops	Aegilops bicornis	GCA_021605145.1
Eukaryota	Viridiplantae	Streptophyta	Magnoliopsida	Monocots	Poales	Poaceae	Aegilops	Aegilops speltoides	GCA_021437245.1
Eukaryota	Viridiplantae	Streptophyta	Magnoliopsida	Monocots	Poales	Poaceae	Aegilops	Aegilops tauschii subsp. strangulata	GCA_002575655.2
Eukaryota	Viridiplantae	Streptophyta	Magnoliopsida	Monocots	Poales	Poaceae	Alloteropsis	Alloteropsis semialata	GCA_004135705.1
Eukaryota	Viridiplantae	Streptophyta	Magnoliopsida	Monocots	Poales	Poaceae	Avena	Avena eriantha	GCA_910589775.1
Eukaryota	Viridiplantae	Streptophyta	Magnoliopsida	Monocots	Poales	Poaceae	Avena	Avena atlantica	GCA_910589765.1
Eukaryota	Viridiplantae	Streptophyta	Magnoliopsida	Monocots	Poales	Poaceae	Avena	Avena longiglumis	GCA_910589755.1
Eukaryota	Viridiplantae	Streptophyta	Magnoliopsida	Monocots	Poales	Poaceae	Avena	Avena insularis	GCA_023614405.1
Eukaryota	Viridiplantae	Streptophyta	Magnoliopsida	Monocots	Poales	Poaceae	Avena	Avena sativa	GCA_022788535.1
Eukaryota	Viridiplantae	Streptophyta	Magnoliopsida	Monocots	Poales	Poaceae	Bothriochloa	Bothriochloa decipiens	GCA_023333625.1
Eukaryota	Viridiplantae	Streptophyta	Magnoliopsida	Monocots	Poales	Poaceae	Brachypodium	Brachypodium distachyon	GCA_000005505.4
Eukaryota	Viridiplantae	Streptophyta	Magnoliopsida	Monocots	Poales	Poaceae	Cenchrus	Cenchrus americanus	GCA_947561735.1
Eukaryota	Viridiplantae	Streptophyta	Magnoliopsida	Monocots	Poales	Poaceae	Cenchrus	Cenchrus purpureus	GCA_022644695.1
Eukaryota	Viridiplantae	Streptophyta	Magnoliopsida	Monocots	Poales	Poaceae	Cenchrus	Cenchrus americanus	GCA_020739535.1
Eukaryota	Viridiplantae	Streptophyta	Magnoliopsida	Monocots	Poales	Poaceae	Chrysopogon	Chrysopogon serrulatus	GCA_015844335.1
Eukaryota	Viridiplantae	Streptophyta	Magnoliopsida	Monocots	Poales	Poaceae	Coix	Coix lacryma-jobi var. lacryma-jobi	GCA_009763385.1
Eukaryota	Viridiplantae	Streptophyta	Magnoliopsida	Monocots	Poales	Poaceae	Coix	Coix aquatica	GCA_009725075.1
Eukaryota	Viridiplantae	Streptophyta	Magnoliopsida	Monocots	Poales	Poaceae	Cymbopogon	Cymbopogon flexuosus	GCA_027790015.1
Eukaryota	Viridiplantae	Streptophyta	Magnoliopsida	Monocots	Poales	Poaceae	Cymbopogon	Cymbopogon citratus	GCA_025388555.1
Eukaryota	Viridiplantae	Streptophyta	Magnoliopsida	Monocots	Poales	Poaceae	Dactylis	Dactylis glomerata	GCA_007115705.1
Eukaryota	Viridiplantae	Streptophyta	Magnoliopsida	Monocots	Poales	Poaceae	Dendrocalamus	Dendrocalamus latiflorus	GCA_017311315.1
Eukaryota	Viridiplantae	Streptophyta	Magnoliopsida	Monocots	Poales	Poaceae	Dichanthelium	Dichanthelium oligosanthes	GCA_001633215.2
Eukaryota	Viridiplantae	Streptophyta	Magnoliopsida	Monocots	Poales	Poaceae	Digitaria	Digitaria exilis	GCA_015342445.1
Eukaryota	Viridiplantae	Streptophyta	Magnoliopsida	Monocots	Poales	Poaceae	Echinochloa	Echinochloa crus-galli	GCA_020466025.1
Eukaryota	Viridiplantae	Streptophyta	Magnoliopsida	Monocots	Poales	Poaceae	Eleusine	Eleusine coracana subsp. coracana	GCA_021604985.1
Eukaryota	Viridiplantae	Streptophyta	Magnoliopsida	Monocots	Poales	Poaceae	Eleusine	Eleusine indica	GCA_003369855.1
Eukaryota	Viridiplantae	Streptophyta	Magnoliopsida	Monocots	Poales	Poaceae	Eragrostis	Eragrostis tef	GCA_024500355.1
Eukaryota	Viridiplantae	Streptophyta	Magnoliopsida	Monocots	Poales	Poaceae	Eragrostis	Eragrostis nindensis	GCA_012490785.1
Eukaryota	Viridiplantae	Streptophyta	Magnoliopsida	Monocots	Poales	Poaceae	Eragrostis	Eragrostis curvula	GCA_007726485.1
Eukaryota	Viridiplantae	Streptophyta	Magnoliopsida	Monocots	Poales	Poaceae	Hordeum	Hordeum vulgare subsp. vulgare	GCA_904849725.1
Eukaryota	Viridiplantae	Streptophyta	Magnoliopsida	Monocots	Poales	Poaceae	Hordeum	Hordeum bulbosum	GCA_900070015.1
Eukaryota	Viridiplantae	Streptophyta	Magnoliopsida	Monocots	Poales	Poaceae	Hordeum	Hordeum marinum	GCA_022496015.1
Eukaryota	Viridiplantae	Streptophyta	Magnoliopsida	Monocots	Poales	Poaceae	Hordeum	Hordeum pubiflorum	GCA_000582825.1
Eukaryota	Viridiplantae	Streptophyta	Magnoliopsida	Monocots	Poales	Poaceae	Hyparrhenia	Hyparrhenia diplandra	GCA_015847255.1
Eukaryota	Viridiplantae	Streptophyta	Magnoliopsida	Monocots	Poales	Poaceae	Leersia	Leersia perrieri	GCA_000325765.3
Eukaryota	Viridiplantae	Streptophyta	Magnoliopsida	Monocots	Poales	Poaceae	Lolium	Lolium rigidum	GCA_022539505.1
Eukaryota	Viridiplantae	Streptophyta	Magnoliopsida	Monocots	Poales	Poaceae	Lolium	Lolium perenne	GCA_019359855.1
Eukaryota	Viridiplantae	Streptophyta	Magnoliopsida	Monocots	Poales	Poaceae	Lolium	Lolium multiflorum	GCA_019182485.1
Eukaryota	Viridiplantae	Streptophyta	Magnoliopsida	Monocots	Poales	Poaceae	Microstegium	Microstegium vimineum	GCA_022036555.1
Eukaryota	Viridiplantae	Streptophyta	Magnoliopsida	Monocots	Poales	Poaceae	Miscanthus	Miscanthus lutarioriparius	GCA_904845875.1
Eukaryota	Viridiplantae	Streptophyta	Magnoliopsida	Monocots	Poales	Poaceae	Miscanthus	Miscanthus floridulus	GCA_019320115.1
Eukaryota	Viridiplantae	Streptophyta	Magnoliopsida	Monocots	Poales	Poaceae	Miscanthus	Miscanthus sacchariflorus	GCA_002993905.1
Eukaryota	Viridiplantae	Streptophyta	Magnoliopsida	Monocots	Poales	Poaceae	Oropetium	Oropetium thomaeum	GCA_001182835.1
Eukaryota	Viridiplantae	Streptophyta	Magnoliopsida	Monocots	Poales	Poaceae	Oryza	Oryza rufipogon	GCA_023541355.1
Eukaryota	Viridiplantae	Streptophyta	Magnoliopsida	Monocots	Poales	Poaceae	Oryza	Oryza australiensis	GCA_019925245.2
Eukaryota	Viridiplantae	Streptophyta	Magnoliopsida	Monocots	Poales	Poaceae	Oryza	Oryza longistaminata	GCA_009805545.1
Eukaryota	Viridiplantae	Streptophyta	Magnoliopsida	Monocots	Poales	Poaceae	Oryza	Oryza coarctata	GCA_009761635.1
Eukaryota	Viridiplantae	Streptophyta	Magnoliopsida	Monocots	Poales	Poaceae	Oryza	Oryza officinalis	GCA_008326285.1
Eukaryota	Viridiplantae	Streptophyta	Magnoliopsida	Monocots	Poales	Poaceae	Oryza	Oryza meyeriana var. granulata	GCA_003991445.1
Eukaryota	Viridiplantae	Streptophyta	Magnoliopsida	Monocots	Poales	Poaceae	Oryza	Oryza sativa Japonica Group	GCA_001433935.1
Eukaryota	Viridiplantae	Streptophyta	Magnoliopsida	Monocots	Poales	Poaceae	Oryza	Oryza glumipatula	GCA_000576495.2
Eukaryota	Viridiplantae	Streptophyta	Magnoliopsida	Monocots	Poales	Poaceae	Oryza	Oryza nivara	GCA_000576065.2
Eukaryota	Viridiplantae	Streptophyta	Magnoliopsida	Monocots	Poales	Poaceae	Oryza	Oryza punctata	GCA_000573905.2
Eukaryota	Viridiplantae	Streptophyta	Magnoliopsida	Monocots	Poales	Poaceae	Oryza	Oryza meridionalis	GCA_000338895.3
Eukaryota	Viridiplantae	Streptophyta	Magnoliopsida	Monocots	Poales	Poaceae	Oryza	Oryza brachyantha	GCA_000231095.3
Eukaryota	Viridiplantae	Streptophyta	Magnoliopsida	Monocots	Poales	Poaceae	Oryza	Oryza barthii	GCA_000182155.4
Eukaryota	Viridiplantae	Streptophyta	Magnoliopsida	Monocots	Poales	Poaceae	Oryza	Oryza glaberrima	GCA_000147395.3
Eukaryota	Viridiplantae	Streptophyta	Magnoliopsida	Monocots	Poales	Poaceae	Panicum	Panicum virgatum	GCA_016808335.1
Eukaryota	Viridiplantae	Streptophyta	Magnoliopsida	Monocots	Poales	Poaceae	Panicum	Panicum miliaceum	GCA_002895445.3
Eukaryota	Viridiplantae	Streptophyta	Magnoliopsida	Monocots	Poales	Poaceae	Panicum	Panicum hallii	GCA_002211085.2
Eukaryota	Viridiplantae	Streptophyta	Magnoliopsida	Monocots	Poales	Poaceae	Paspalum	Paspalum vaginatum	GCA_026573395.1
Eukaryota	Viridiplantae	Streptophyta	Magnoliopsida	Monocots	Poales	Poaceae	Paspalum	Paspalum notatum	GCA_022530915.1
Eukaryota	Viridiplantae	Streptophyta	Magnoliopsida	Monocots	Poales	Poaceae	Pharus	Pharus latifolius	GCA_019359835.1
Eukaryota	Viridiplantae	Streptophyta	Magnoliopsida	Monocots	Poales	Poaceae	Phragmites	Phragmites australis subsp. australis	GCA_021018715.1
Eukaryota	Viridiplantae	Streptophyta	Magnoliopsida	Monocots	Poales	Poaceae	Phyllostachys	Phyllostachys edulis	GCA_011038535.1
Eukaryota	Viridiplantae	Streptophyta	Magnoliopsida	Monocots	Poales	Poaceae	Poa	Poa annua	GCA_026929855.1
Eukaryota	Viridiplantae	Streptophyta	Magnoliopsida	Monocots	Poales	Poaceae	Puccinellia	Puccinellia tenuiflora	GCA_012064385.1
Eukaryota	Viridiplantae	Streptophyta	Magnoliopsida	Monocots	Poales	Poaceae	Raddia	Raddia distichophylla	GCA_005191435.1
Eukaryota	Viridiplantae	Streptophyta	Magnoliopsida	Monocots	Poales	Poaceae	Saccharum	Saccharum hybrid cultivar	GCA_900465005.1
Eukaryota	Viridiplantae	Streptophyta	Magnoliopsida	Monocots	Poales	Poaceae	Saccharum	Saccharum spontaneum	GCA_022457205.1
Eukaryota	Viridiplantae	Streptophyta	Magnoliopsida	Monocots	Poales	Poaceae	Saccharum	Saccharum officinarum	GCA_020631735.1
Eukaryota	Viridiplantae	Streptophyta	Magnoliopsida	Monocots	Poales	Poaceae	Secale	Secale cereale	GCA_016097815.1
Eukaryota	Viridiplantae	Streptophyta	Magnoliopsida	Monocots	Poales	Poaceae	Setaria	Setaria viridis	GCA_005286985.1
Eukaryota	Viridiplantae	Streptophyta	Magnoliopsida	Monocots	Poales	Poaceae	Setaria	Setaria italica	GCA_000263155.2
Eukaryota	Viridiplantae	Streptophyta	Magnoliopsida	Monocots	Poales	Poaceae	Sorghum	Sorghum bicolor	GCA_000003195.3
Eukaryota	Viridiplantae	Streptophyta	Magnoliopsida	Monocots	Poales	Poaceae	Sporobolus	Sporobolus alterniflorus	GCA_008808055.2
Eukaryota	Viridiplantae	Streptophyta	Magnoliopsida	Monocots	Poales	Poaceae	Stipa	Stipa capillata	GCA_019208055.1
Eukaryota	Viridiplantae	Streptophyta	Magnoliopsida	Monocots	Poales	Poaceae	Streptochaeta	Streptochaeta angustifolia	GCA_020804685.1
Eukaryota	Viridiplantae	Streptophyta	Magnoliopsida	Monocots	Poales	Poaceae	Themeda	Themeda triandra	GCA_018135685.1
Eukaryota	Viridiplantae	Streptophyta	Magnoliopsida	Monocots	Poales	Poaceae	Thinopyrum	Thinopyrum elongatum	GCA_011799875.1
Eukaryota	Viridiplantae	Streptophyta	Magnoliopsida	Monocots	Poales	Poaceae	Triticum	Triticum turgidum subsp. durum	GCA_900231445.1
Eukaryota	Viridiplantae	Streptophyta	Magnoliopsida	Monocots	Poales	Poaceae	Triticum	Triticum aestivum	GCA_018294505.1
Eukaryota	Viridiplantae	Streptophyta	Magnoliopsida	Monocots	Poales	Poaceae	Triticum	Triticum urartu	GCA_003073215.2
Eukaryota	Viridiplantae	Streptophyta	Magnoliopsida	Monocots	Poales	Poaceae	Triticum	Triticum dicoccoides	GCA_002162155.3
Eukaryota	Viridiplantae	Streptophyta	Magnoliopsida	Monocots	Poales	Poaceae	Urochloa	Urochloa ruziziensis	GCA_015476505.1
Eukaryota	Viridiplantae	Streptophyta	Magnoliopsida	Monocots	Poales	Poaceae	Zea	Zea mays	GCA_902167145.1
Eukaryota	Viridiplantae	Streptophyta	Magnoliopsida	Monocots	Poales	Poaceae	Zizania	Zizania palustris	GCA_019279435.1
Eukaryota	Viridiplantae	Streptophyta	Magnoliopsida	Monocots	Poales	Poaceae	Zizania	Zizania latifolia	GCA_000418225.1
Eukaryota	Viridiplantae	Streptophyta	Magnoliopsida	Monocots	Poales	Poaceae	Zoysia	Zoysia pacifica	GCA_001602315.1
Eukaryota	Viridiplantae	Streptophyta	Magnoliopsida	Monocots	Poales	Poaceae	Zoysia	Zoysia matrella	GCA_001602295.1
Eukaryota	Viridiplantae	Streptophyta	Magnoliopsida	Monocots	Poales	Poaceae	Zoysia	Zoysia japonica	GCA_001602275.1
Eukaryota	Viridiplantae	Streptophyta	Magnoliopsida	Monocots	Poales	Typhaceae	Typha	Typha latifolia	GCA_019914945.1
Eukaryota	Viridiplantae	Streptophyta	Magnoliopsida	Monocots	Zingiberales	Costaceae	Costus	Costus lasius	GCA_027563935.1
Eukaryota	Viridiplantae	Streptophyta	Magnoliopsida	Monocots	Zingiberales	Costaceae	Costus	Costus pulverulentus	GCA_027562315.1
Eukaryota	Viridiplantae	Streptophyta	Magnoliopsida	Monocots	Zingiberales	Musaceae	Ensete	Ensete glaucum	GCA_021527575.1
Eukaryota	Viridiplantae	Streptophyta	Magnoliopsida	Monocots	Zingiberales	Musaceae	Ensete	Ensete ventricosum	GCA_000818735.3
Eukaryota	Viridiplantae	Streptophyta	Magnoliopsida	Monocots	Zingiberales	Musaceae	Musa	Musa schizocarpa	GCA_900464855.1
Eukaryota	Viridiplantae	Streptophyta	Magnoliopsida	Monocots	Zingiberales	Musaceae	Musa	Musa beccarii	GCA_024322285.1
Eukaryota	Viridiplantae	Streptophyta	Magnoliopsida	Monocots	Zingiberales	Musaceae	Musa	Musa troglodytarum	GCA_023547065.1
Eukaryota	Viridiplantae	Streptophyta	Magnoliopsida	Monocots	Zingiberales	Musaceae	Musa	Musa balbisiana	GCA_004837865.1
Eukaryota	Viridiplantae	Streptophyta	Magnoliopsida	Monocots	Zingiberales	Musaceae	Musa	Musa itinerans	GCA_001649415.1
Eukaryota	Viridiplantae	Streptophyta	Magnoliopsida	Monocots	Zingiberales	Musaceae	Musa	Musa acuminata subsp. malaccensis	GCA_000313855.2
Eukaryota	Viridiplantae	Streptophyta	Magnoliopsida	Monocots	Zingiberales	Zingiberaceae	Boesenbergia	Boesenbergia rotunda	GCA_024364735.1
Eukaryota	Viridiplantae	Streptophyta	Magnoliopsida	Monocots	Zingiberales	Zingiberaceae	Curcuma	Curcuma longa	GCA_025388495.1
Eukaryota	Viridiplantae	Streptophyta	Magnoliopsida	Monocots	Zingiberales	Zingiberaceae	Wurfbainia	Wurfbainia villosa	GCA_025175895.1
Eukaryota	Viridiplantae	Streptophyta	Magnoliopsida	Monocots	Zingiberales	Zingiberaceae	Zingiber	Zingiber officinale	GCA_018446385.1
Eukaryota	Viridiplantae	Streptophyta	Magnoliopsida	Superastrids	Apiales	Apiaceae	Anethum	Anethum foeniculum	GCA_003724115.2
Eukaryota	Viridiplantae	Streptophyta	Magnoliopsida	Superastrids	Apiales	Apiaceae	Apium	Apium graveolens	GCA_009905375.1
Eukaryota	Viridiplantae	Streptophyta	Magnoliopsida	Superastrids	Apiales	Apiaceae	Centella	Centella asiatica	GCA_014636745.1
Eukaryota	Viridiplantae	Streptophyta	Magnoliopsida	Superastrids	Apiales	Apiaceae	Daucus	Daucus carota subsp. sativus	GCA_001625215.1
Eukaryota	Viridiplantae	Streptophyta	Magnoliopsida	Superastrids	Apiales	Araliaceae	Hedera	Hedera helix	GCA_947179155.2
Eukaryota	Viridiplantae	Streptophyta	Magnoliopsida	Superastrids	Apiales	Araliaceae	Hedera	Hedera helix	GCA_947179155.1
Eukaryota	Viridiplantae	Streptophyta	Magnoliopsida	Superastrids	Apiales	Araliaceae	Panax	Panax quinquefolius	GCA_020205615.1
Eukaryota	Viridiplantae	Streptophyta	Magnoliopsida	Superastrids	Apiales	Araliaceae	Panax	Panax ginseng	GCA_020205605.1
Eukaryota	Viridiplantae	Streptophyta	Magnoliopsida	Superastrids	Apiales	Araliaceae	Panax	Panax japonicus	GCA_020205505.1
Eukaryota	Viridiplantae	Streptophyta	Magnoliopsida	Superastrids	Apiales	Araliaceae	Panax	Panax notoginseng	GCA_016801055.1
Eukaryota	Viridiplantae	Streptophyta	Magnoliopsida	Superastrids	Aquifoliales	Aquifoliaceae	Ilex	Ilex asprella	GCA_023539305.1
Eukaryota	Viridiplantae	Streptophyta	Magnoliopsida	Superastrids	Asterales	Asteraceae	Ambrosia	Ambrosia artemisiifolia	GCA_024762085.1
Eukaryota	Viridiplantae	Streptophyta	Magnoliopsida	Superastrids	Asterales	Asteraceae	Arctium	Arctium lappa	GCA_023525745.1
Eukaryota	Viridiplantae	Streptophyta	Magnoliopsida	Superastrids	Asterales	Asteraceae	Artemisia	Artemisia tridentata subsp. tridentata	GCA_023558565.1
Eukaryota	Viridiplantae	Streptophyta	Magnoliopsida	Superastrids	Asterales	Asteraceae	Artemisia	Artemisia annua	GCA_014162995.1
Eukaryota	Viridiplantae	Streptophyta	Magnoliopsida	Superastrids	Asterales	Asteraceae	Bidens	Bidens hawaiensis	GCA_021521415.1
Eukaryota	Viridiplantae	Streptophyta	Magnoliopsida	Superastrids	Asterales	Asteraceae	Carthamus	Carthamus tinctorius	GCA_001633085.1
Eukaryota	Viridiplantae	Streptophyta	Magnoliopsida	Superastrids	Asterales	Asteraceae	Centrapalus	Centrapalus pauciflorus	GCA_020465985.1
Eukaryota	Viridiplantae	Streptophyta	Magnoliopsida	Superastrids	Asterales	Asteraceae	Chrysanthemum	Chrysanthemum lavandulifolium	GCA_022545495.1
Eukaryota	Viridiplantae	Streptophyta	Magnoliopsida	Superastrids	Asterales	Asteraceae	Chrysanthemum	Chrysanthemum seticuspe	GCA_019973895.1
Eukaryota	Viridiplantae	Streptophyta	Magnoliopsida	Superastrids	Asterales	Asteraceae	Cichorium	Cichorium intybus	GCA_023525715.1
Eukaryota	Viridiplantae	Streptophyta	Magnoliopsida	Superastrids	Asterales	Asteraceae	Cichorium	Cichorium endivia	GCA_023376185.1
Eukaryota	Viridiplantae	Streptophyta	Magnoliopsida	Superastrids	Asterales	Asteraceae	Cynara	Cynara cardunculus var. scolymus	GCA_001531365.2
Eukaryota	Viridiplantae	Streptophyta	Magnoliopsida	Superastrids	Asterales	Asteraceae	Erigeron	Erigeron philadelphicus	GCA_024320915.1
Eukaryota	Viridiplantae	Streptophyta	Magnoliopsida	Superastrids	Asterales	Asteraceae	Erigeron	Erigeron canadensis	GCA_010389155.1
Eukaryota	Viridiplantae	Streptophyta	Magnoliopsida	Superastrids	Asterales	Asteraceae	Flaveria	Flaveria trinervia	GCA_025506515.1
Eukaryota	Viridiplantae	Streptophyta	Magnoliopsida	Superastrids	Asterales	Asteraceae	Flaveria	Flaveria sonorensis	GCA_025506505.1
Eukaryota	Viridiplantae	Streptophyta	Magnoliopsida	Superastrids	Asterales	Asteraceae	Flaveria	Flaveria robusta	GCA_025506415.1
Eukaryota	Viridiplantae	Streptophyta	Magnoliopsida	Superastrids	Asterales	Asteraceae	Flaveria	Flaveria ramosissima	GCA_025215565.1
Eukaryota	Viridiplantae	Streptophyta	Magnoliopsida	Superastrids	Asterales	Asteraceae	Flaveria	Flaveria linearis	GCA_024085815.1
Eukaryota	Viridiplantae	Streptophyta	Magnoliopsida	Superastrids	Asterales	Asteraceae	Flaveria	Flaveria floridana	GCA_018326465.1
Eukaryota	Viridiplantae	Streptophyta	Magnoliopsida	Superastrids	Asterales	Asteraceae	Flaveria	Flaveria brownii	GCA_018326445.1
Eukaryota	Viridiplantae	Streptophyta	Magnoliopsida	Superastrids	Asterales	Asteraceae	Flaveria	Flaveria bidentis	GCA_018326385.1
Eukaryota	Viridiplantae	Streptophyta	Magnoliopsida	Superastrids	Asterales	Asteraceae	Glebionis	Glebionis coronaria	GCA_025667525.1
Eukaryota	Viridiplantae	Streptophyta	Magnoliopsida	Superastrids	Asterales	Asteraceae	Helianthus	Helianthus annuus	GCA_002127325.2
Eukaryota	Viridiplantae	Streptophyta	Magnoliopsida	Superastrids	Asterales	Asteraceae	Lactuca	Lactuca sativa	GCA_002870075.4
Eukaryota	Viridiplantae	Streptophyta	Magnoliopsida	Superastrids	Asterales	Asteraceae	Mikania	Mikania micrantha	GCA_009363875.1
Eukaryota	Viridiplantae	Streptophyta	Magnoliopsida	Superastrids	Asterales	Asteraceae	Pulicaria	Pulicaria dysenterica	GCA_947179395.2
Eukaryota	Viridiplantae	Streptophyta	Magnoliopsida	Superastrids	Asterales	Asteraceae	Scalesia	Scalesia atractyloides	GCA_947069175.1
Eukaryota	Viridiplantae	Streptophyta	Magnoliopsida	Superastrids	Asterales	Asteraceae	Senecio	Senecio squalidus	GCA_910822075.1
Eukaryota	Viridiplantae	Streptophyta	Magnoliopsida	Superastrids	Asterales	Asteraceae	Silphium	Silphium perfoliatum	GCA_900538075.1
Eukaryota	Viridiplantae	Streptophyta	Magnoliopsida	Superastrids	Asterales	Asteraceae	Silybum	Silybum marianum	GCA_001541825.1
Eukaryota	Viridiplantae	Streptophyta	Magnoliopsida	Superastrids	Asterales	Asteraceae	Smallanthus	Smallanthus sonchifolius	GCA_023525975.1
Eukaryota	Viridiplantae	Streptophyta	Magnoliopsida	Superastrids	Asterales	Asteraceae	Stevia	Stevia rebaudiana	GCA_009936405.1
Eukaryota	Viridiplantae	Streptophyta	Magnoliopsida	Superastrids	Asterales	Asteraceae	Tagetes	Tagetes patula	GCA_026259685.1
Eukaryota	Viridiplantae	Streptophyta	Magnoliopsida	Superastrids	Asterales	Asteraceae	Tagetes	Tagetes erecta	GCA_026213115.1
Eukaryota	Viridiplantae	Streptophyta	Magnoliopsida	Superastrids	Asterales	Campanulaceae	Adenophora	Adenophora triphylla var. japonica	GCA_022495995.1
Eukaryota	Viridiplantae	Streptophyta	Magnoliopsida	Superastrids	Asterales	Campanulaceae	Campanula	Campanula takesimana	GCA_026119855.1
Eukaryota	Viridiplantae	Streptophyta	Magnoliopsida	Superastrids	Asterales	Campanulaceae	Codonopsis	Codonopsis lanceolata	GCA_013146195.2
Eukaryota	Viridiplantae	Streptophyta	Magnoliopsida	Superastrids	Asterales	Campanulaceae	Platycodon	Platycodon grandiflorus	GCA_016624345.1
Eukaryota	Viridiplantae	Streptophyta	Magnoliopsida	Superastrids	Boraginales	Boraginaceae	Echium	Echium plantagineum	GCA_003412495.2
Eukaryota	Viridiplantae	Streptophyta	Magnoliopsida	Superastrids	Boraginales	Boraginaceae	Lithospermum	Lithospermum erythrorhizon	GCA_019722365.1
Eukaryota	Viridiplantae	Streptophyta	Magnoliopsida	Superastrids	Caryophyllales	Amaranthaceae	Amaranthus	Amaranthus tricolor	GCA_026212465.1
Eukaryota	Viridiplantae	Streptophyta	Magnoliopsida	Superastrids	Caryophyllales	Amaranthaceae	Amaranthus	Amaranthus palmeri	GCA_019776075.1
Eukaryota	Viridiplantae	Streptophyta	Magnoliopsida	Superastrids	Caryophyllales	Amaranthaceae	Amaranthus	Amaranthus cruentus	GCA_019425755.1
Eukaryota	Viridiplantae	Streptophyta	Magnoliopsida	Superastrids	Caryophyllales	Amaranthaceae	Amaranthus	Amaranthus hypochondriacus	GCA_000753965.2
Eukaryota	Viridiplantae	Streptophyta	Magnoliopsida	Superastrids	Caryophyllales	Amaranthaceae	Amaranthus	Amaranthus tuberculatus	GCA_000180655.1
Eukaryota	Viridiplantae	Streptophyta	Magnoliopsida	Superastrids	Caryophyllales	Cactaceae	Carnegiea	Carnegiea gigantea	GCA_002740515.1
Eukaryota	Viridiplantae	Streptophyta	Magnoliopsida	Superastrids	Caryophyllales	Cactaceae	Cereus	Cereus fernambucensis	GCA_024363205.1
Eukaryota	Viridiplantae	Streptophyta	Magnoliopsida	Superastrids	Caryophyllales	Cactaceae	Lophocereus	Lophocereus schottii	GCA_002740545.1
Eukaryota	Viridiplantae	Streptophyta	Magnoliopsida	Superastrids	Caryophyllales	Cactaceae	Pachycereus	Pachycereus pringlei	GCA_002740445.1
Eukaryota	Viridiplantae	Streptophyta	Magnoliopsida	Superastrids	Caryophyllales	Cactaceae	Pereskia	Pereskia humboldtii	GCA_002740485.1
Eukaryota	Viridiplantae	Streptophyta	Magnoliopsida	Superastrids	Caryophyllales	Cactaceae	Selenicereus	Selenicereus undatus	GCA_017589665.1
Eukaryota	Viridiplantae	Streptophyta	Magnoliopsida	Superastrids	Caryophyllales	Cactaceae	Stenocereus	Stenocereus thurberi	GCA_002740465.1
Eukaryota	Viridiplantae	Streptophyta	Magnoliopsida	Superastrids	Caryophyllales	Caryophyllaceae	Corrigiola	Corrigiola litoralis	GCA_901111285.1
Eukaryota	Viridiplantae	Streptophyta	Magnoliopsida	Superastrids	Caryophyllales	Caryophyllaceae	Dianthus	Dianthus caryophyllus	GCA_023091065.1
Eukaryota	Viridiplantae	Streptophyta	Magnoliopsida	Superastrids	Caryophyllales	Caryophyllaceae	Heliosperma	Heliosperma pusillum	GCA_022085475.1
Eukaryota	Viridiplantae	Streptophyta	Magnoliopsida	Superastrids	Caryophyllales	Caryophyllaceae	Silene	Silene uniflora	GCA_018983105.1
Eukaryota	Viridiplantae	Streptophyta	Magnoliopsida	Superastrids	Caryophyllales	Caryophyllaceae	Silene	Silene noctiflora	GCA_009801015.1
Eukaryota	Viridiplantae	Streptophyta	Magnoliopsida	Superastrids	Caryophyllales	Caryophyllaceae	Silene	Silene latifolia	GCA_003260165.1
Eukaryota	Viridiplantae	Streptophyta	Magnoliopsida	Superastrids	Caryophyllales	Caryophyllaceae	Spergula	Spergula arvensis	GCA_901111335.1
Eukaryota	Viridiplantae	Streptophyta	Magnoliopsida	Superastrids	Caryophyllales	Chenopodiaceae	Bassia	Bassia scoparia	GCA_008642245.1
Eukaryota	Viridiplantae	Streptophyta	Magnoliopsida	Superastrids	Caryophyllales	Chenopodiaceae	Beta	Beta patula	GCA_005862465.1
Eukaryota	Viridiplantae	Streptophyta	Magnoliopsida	Superastrids	Caryophyllales	Chenopodiaceae	Beta	Beta vulgaris subsp. vulgaris	GCA_002917755.1
Eukaryota	Viridiplantae	Streptophyta	Magnoliopsida	Superastrids	Caryophyllales	Chenopodiaceae	Chenopodium	Chenopodium formosanum	GCA_024500155.1
Eukaryota	Viridiplantae	Streptophyta	Magnoliopsida	Superastrids	Caryophyllales	Chenopodiaceae	Chenopodium	Chenopodium suecicum	GCA_001687025.1
Eukaryota	Viridiplantae	Streptophyta	Magnoliopsida	Superastrids	Caryophyllales	Chenopodiaceae	Chenopodium	Chenopodium pallidicaule	GCA_001687005.1
Eukaryota	Viridiplantae	Streptophyta	Magnoliopsida	Superastrids	Caryophyllales	Chenopodiaceae	Chenopodium	Chenopodium quinoa	GCA_001683475.1
Eukaryota	Viridiplantae	Streptophyta	Magnoliopsida	Superastrids	Caryophyllales	Chenopodiaceae	Dysphania	Dysphania ambrosioides	GCA_026401315.1
Eukaryota	Viridiplantae	Streptophyta	Magnoliopsida	Superastrids	Caryophyllales	Chenopodiaceae	Spinacia	Spinacia oleracea	GCA_002007265.1
Eukaryota	Viridiplantae	Streptophyta	Magnoliopsida	Superastrids	Caryophyllales	Chenopodiaceae	Suaeda	Suaeda aralocaspica	GCA_016808085.1
Eukaryota	Viridiplantae	Streptophyta	Magnoliopsida	Superastrids	Caryophyllales	Droseraceae	Drosera	Drosera capensis	GCA_001925005.1
Eukaryota	Viridiplantae	Streptophyta	Magnoliopsida	Superastrids	Caryophyllales	Kewaceae	Kewa	Kewa caespitosa	GCA_900322205.1
Eukaryota	Viridiplantae	Streptophyta	Magnoliopsida	Superastrids	Caryophyllales	Limeaceae	Limeum	Limeum aethiopicum	GCA_901111325.1
Eukaryota	Viridiplantae	Streptophyta	Magnoliopsida	Superastrids	Caryophyllales	Macarthuriaceae	Macarthuria	Macarthuria australis	GCA_900322265.1
Eukaryota	Viridiplantae	Streptophyta	Magnoliopsida	Superastrids	Caryophyllales	Microteaceae	Microtea	Microtea debilis	GCA_900322245.1
Eukaryota	Viridiplantae	Streptophyta	Magnoliopsida	Superastrids	Caryophyllales	Molluginaceae	Pharnaceum	Pharnaceum exiguum	GCA_900322385.1
Eukaryota	Viridiplantae	Streptophyta	Magnoliopsida	Superastrids	Caryophyllales	Nepenthaceae	Nepenthes	Nepenthes mirabilis	GCA_025585075.1
Eukaryota	Viridiplantae	Streptophyta	Magnoliopsida	Superastrids	Caryophyllales	Plumbaginaceae	Limonium	Limonium bicolor	GCA_023374045.1
Eukaryota	Viridiplantae	Streptophyta	Magnoliopsida	Superastrids	Caryophyllales	Polygonaceae	Polygonum	Polygonum aviculare	GCA_934048045.1
Eukaryota	Viridiplantae	Streptophyta	Magnoliopsida	Superastrids	Caryophyllales	Polygonaceae	Rheum	Rheum nobile	GCA_027886185.1
Eukaryota	Viridiplantae	Streptophyta	Magnoliopsida	Superastrids	Caryophyllales	Talinaceae	Talinum	Talinum fruticosum	GCA_021018815.1
Eukaryota	Viridiplantae	Streptophyta	Magnoliopsida	Superastrids	Cornales	Cornaceae	Cornus	Cornus controversa	GCA_026545225.1
Eukaryota	Viridiplantae	Streptophyta	Magnoliopsida	Superastrids	Cornales	Cornaceae	Cornus	Cornus kousa	GCA_025631255.1
Eukaryota	Viridiplantae	Streptophyta	Magnoliopsida	Superastrids	Cornales	Hydrangeaceae	Hydrangea	Hydrangea macrophylla	GCA_013391885.1
Eukaryota	Viridiplantae	Streptophyta	Magnoliopsida	Superastrids	Cornales	Nyssaceae	Nyssa	Nyssa sinensis	GCA_008638375.1
Eukaryota	Viridiplantae	Streptophyta	Magnoliopsida	Superastrids	Ericales	Actinidiaceae	Actinidia	Actinidia deliciosa	GCA_024454175.1
Eukaryota	Viridiplantae	Streptophyta	Magnoliopsida	Superastrids	Ericales	Actinidiaceae	Actinidia	Actinidia eriantha	GCA_019202715.1
Eukaryota	Viridiplantae	Streptophyta	Magnoliopsida	Superastrids	Ericales	Actinidiaceae	Actinidia	Actinidia rufa	GCA_014362265.1
Eukaryota	Viridiplantae	Streptophyta	Magnoliopsida	Superastrids	Ericales	Actinidiaceae	Actinidia	Actinidia chinensis	GCA_009663005.1
Eukaryota	Viridiplantae	Streptophyta	Magnoliopsida	Superastrids	Ericales	Balsaminaceae	Impatiens	Impatiens glandulifera	GCA_907164915.1
Eukaryota	Viridiplantae	Streptophyta	Magnoliopsida	Superastrids	Ericales	Ebenaceae	Diospyros	Diospyros lotus	GCA_014633365.1
Eukaryota	Viridiplantae	Streptophyta	Magnoliopsida	Superastrids	Ericales	Ericaceae	Arbutus	Arbutus unedo	GCA_014822125.1
Eukaryota	Viridiplantae	Streptophyta	Magnoliopsida	Superastrids	Ericales	Ericaceae	Arctostaphylos	Arctostaphylos glauca	GCA_019985065.2
Eukaryota	Viridiplantae	Streptophyta	Magnoliopsida	Superastrids	Ericales	Ericaceae	Monotropa	Monotropa hypopitys	GCA_002855965.1
Eukaryota	Viridiplantae	Streptophyta	Magnoliopsida	Superastrids	Ericales	Ericaceae	Rhododendron	Rhododendron griersonianum	GCA_018127125.1
Eukaryota	Viridiplantae	Streptophyta	Magnoliopsida	Superastrids	Ericales	Ericaceae	Vaccinium	Vaccinium macrocarpon	GCA_022606695.1
Eukaryota	Viridiplantae	Streptophyta	Magnoliopsida	Superastrids	Ericales	Ericaceae	Vaccinium	Vaccinium corymbosum	GCA_014504835.1
Eukaryota	Viridiplantae	Streptophyta	Magnoliopsida	Superastrids	Ericales	Polemoniaceae	Linanthus	Linanthus parryae	GCA_023055425.1
Eukaryota	Viridiplantae	Streptophyta	Magnoliopsida	Superastrids	Ericales	Primulaceae	Embelia	Embelia ribes	GCA_001753735.1
Eukaryota	Viridiplantae	Streptophyta	Magnoliopsida	Superastrids	Ericales	Primulaceae	Primula	Primula vulgaris	GCA_001077355.1
Eukaryota	Viridiplantae	Streptophyta	Magnoliopsida	Superastrids	Ericales	Primulaceae	Primula	Primula veris	GCA_000788445.1
Eukaryota	Viridiplantae	Streptophyta	Magnoliopsida	Superastrids	Ericales	Sapotaceae	Argania	Argania spinosa	GCA_003260245.2
Eukaryota	Viridiplantae	Streptophyta	Magnoliopsida	Superastrids	Ericales	Sapotaceae	Vitellaria	Vitellaria paradoxa	GCA_019916065.1
Eukaryota	Viridiplantae	Streptophyta	Magnoliopsida	Superastrids	Ericales	Sarraceniaceae	Sarracenia	Sarracenia alata	GCA_019775975.1
Eukaryota	Viridiplantae	Streptophyta	Magnoliopsida	Superastrids	Ericales	Theaceae	Camellia	Camellia lanceoleosa	GCA_025200525.1
Eukaryota	Viridiplantae	Streptophyta	Magnoliopsida	Superastrids	Ericales	Theaceae	Camellia	Camellia oleifera	GCA_022316695.1
Eukaryota	Viridiplantae	Streptophyta	Magnoliopsida	Superastrids	Garryales	Eucommiaceae	Eucommia	Eucommia ulmoides	GCA_016647705.1
Eukaryota	Viridiplantae	Streptophyta	Magnoliopsida	Superastrids	Gentianales	Apocynaceae	Asclepias	Asclepias syriaca	GCA_027405835.1
Eukaryota	Viridiplantae	Streptophyta	Magnoliopsida	Superastrids	Gentianales	Apocynaceae	Asclepias	Asclepias incarnata	GCA_025447715.1
Eukaryota	Viridiplantae	Streptophyta	Magnoliopsida	Superastrids	Gentianales	Apocynaceae	Asclepias	Asclepias syriaca	GCA_002018285.1
Eukaryota	Viridiplantae	Streptophyta	Magnoliopsida	Superastrids	Gentianales	Apocynaceae	Calotropis	Calotropis procera	GCA_004801955.1
Eukaryota	Viridiplantae	Streptophyta	Magnoliopsida	Superastrids	Gentianales	Apocynaceae	Catharanthus	Catharanthus roseus	GCA_024505715.1
Eukaryota	Viridiplantae	Streptophyta	Magnoliopsida	Superastrids	Gentianales	Apocynaceae	Cynanchum	Cynanchum wilfordii	GCA_025388415.1
Eukaryota	Viridiplantae	Streptophyta	Magnoliopsida	Superastrids	Gentianales	Apocynaceae	Mandevilla	Mandevilla sanderi x Mandevilla atroviolacea	GCA_024706555.1
Eukaryota	Viridiplantae	Streptophyta	Magnoliopsida	Superastrids	Gentianales	Apocynaceae	Rhazya	Rhazya stricta	GCA_001752375.1
Eukaryota	Viridiplantae	Streptophyta	Magnoliopsida	Superastrids	Gentianales	Gentianaceae	Gentiana	Gentiana macrophylla	GCA_026214975.1
Eukaryota	Viridiplantae	Streptophyta	Magnoliopsida	Superastrids	Gentianales	Gentianaceae	Gentiana	Gentiana dahurica var. dahurica	GCA_024500145.1
Eukaryota	Viridiplantae	Streptophyta	Magnoliopsida	Superastrids	Gentianales	Rubiaceae	Coffea	Coffea humblotiana	GCA_023065735.1
Eukaryota	Viridiplantae	Streptophyta	Magnoliopsida	Superastrids	Gentianales	Rubiaceae	Galium	Galium porrigens var. tenue	GCA_012274505.1
Eukaryota	Viridiplantae	Streptophyta	Magnoliopsida	Superastrids	Gentianales	Rubiaceae	Gardenia	Gardenia jasminoides	GCA_013103745.1
Eukaryota	Viridiplantae	Streptophyta	Magnoliopsida	Superastrids	Gentianales	Rubiaceae	Mitragyna	Mitragyna speciosa	GCA_024721245.1
Eukaryota	Viridiplantae	Streptophyta	Magnoliopsida	Superastrids	Gentianales	Rubiaceae	Ophiorrhiza	Ophiorrhiza pumila	GCA_016586305.1
Eukaryota	Viridiplantae	Streptophyta	Magnoliopsida	Superastrids	Icacinales	Icacinaceae	Nothapodytes	Nothapodytes nimmoniana	GCA_002091855.1
Eukaryota	Viridiplantae	Streptophyta	Magnoliopsida	Superastrids	Lamiales	Acanthaceae	Ruellia	Ruellia speciosa	GCA_001909325.1
Eukaryota	Viridiplantae	Streptophyta	Magnoliopsida	Superastrids	Lamiales	Bignoniaceae	Handroanthus	Handroanthus guayacan	GCA_014898755.1
Eukaryota	Viridiplantae	Streptophyta	Magnoliopsida	Superastrids	Lamiales	Gesneriaceae	Primulina	Primulina tabacum	GCA_025594145.1
Eukaryota	Viridiplantae	Streptophyta	Magnoliopsida	Superastrids	Lamiales	Gesneriaceae	Primulina	Primulina eburnea	GCA_022965805.1
Eukaryota	Viridiplantae	Streptophyta	Magnoliopsida	Superastrids	Lamiales	Gesneriaceae	Primulina	Primulina huaijiensis	GCA_012295235.1
Eukaryota	Viridiplantae	Streptophyta	Magnoliopsida	Superastrids	Lamiales	Lamiaceae	Leonotis	Leonotis leonurus	GCA_026898415.1
Eukaryota	Viridiplantae	Streptophyta	Magnoliopsida	Superastrids	Lamiales	Lamiaceae	Ocimum	Ocimum tenuiflorum	GCA_001278415.1
Eukaryota	Viridiplantae	Streptophyta	Magnoliopsida	Superastrids	Lamiales	Lamiaceae	Perilla	Perilla frutescens	GCA_026008535.1
Eukaryota	Viridiplantae	Streptophyta	Magnoliopsida	Superastrids	Lamiales	Lamiaceae	Plectranthus	Plectranthus barbatus	GCA_026898455.1
Eukaryota	Viridiplantae	Streptophyta	Magnoliopsida	Superastrids	Lamiales	Lamiaceae	Pogostemon	Pogostemon cablin	GCA_023678885.1
Eukaryota	Viridiplantae	Streptophyta	Magnoliopsida	Superastrids	Lamiales	Lamiaceae	Prunella	Prunella vulgaris	GCA_026898435.1
Eukaryota	Viridiplantae	Streptophyta	Magnoliopsida	Superastrids	Lamiales	Lamiaceae	Salvia	Salvia hispanica	GCA_023119035.1
Eukaryota	Viridiplantae	Streptophyta	Magnoliopsida	Superastrids	Lamiales	Lamiaceae	Salvia	Salvia miltiorrhiza	GCA_016432925.1
Eukaryota	Viridiplantae	Streptophyta	Magnoliopsida	Superastrids	Lamiales	Lamiaceae	Salvia	Salvia splendens	GCA_004379255.2
Eukaryota	Viridiplantae	Streptophyta	Magnoliopsida	Superastrids	Lamiales	Lamiaceae	Thymus	Thymus quinquecostatus	GCA_024222315.1
Eukaryota	Viridiplantae	Streptophyta	Magnoliopsida	Superastrids	Lamiales	Lentibulariaceae	Genlisea	Genlisea aurea	GCA_000441915.1
Eukaryota	Viridiplantae	Streptophyta	Magnoliopsida	Superastrids	Lamiales	Lentibulariaceae	Pinguicula	Pinguicula primuliflora	GCA_025802335.1
Eukaryota	Viridiplantae	Streptophyta	Magnoliopsida	Superastrids	Lamiales	Lentibulariaceae	Utricularia	Utricularia reniformis	GCA_009725065.1
Eukaryota	Viridiplantae	Streptophyta	Magnoliopsida	Superastrids	Lamiales	Lentibulariaceae	Utricularia	Utricularia gibba	GCA_002189035.1
Eukaryota	Viridiplantae	Streptophyta	Magnoliopsida	Superastrids	Lamiales	Linderniaceae	Craterostigma	Craterostigma plantagineum	GCA_027422505.1
Eukaryota	Viridiplantae	Streptophyta	Magnoliopsida	Superastrids	Lamiales	Linderniaceae	Lindernia	Lindernia brevidens	GCA_004919715.1
Eukaryota	Viridiplantae	Streptophyta	Magnoliopsida	Superastrids	Lamiales	Oleaceae	Fraxinus	Fraxinus floribunda	GCA_903798395.1
Eukaryota	Viridiplantae	Streptophyta	Magnoliopsida	Superastrids	Lamiales	Oleaceae	Fraxinus	Fraxinus sp. D2006-0159	GCA_903798375.1
Eukaryota	Viridiplantae	Streptophyta	Magnoliopsida	Superastrids	Lamiales	Oleaceae	Fraxinus	Fraxinus sp. 1973-6204	GCA_903798365.1
Eukaryota	Viridiplantae	Streptophyta	Magnoliopsida	Superastrids	Lamiales	Oleaceae	Fraxinus	Fraxinus baroniana	GCA_903798355.1
Eukaryota	Viridiplantae	Streptophyta	Magnoliopsida	Superastrids	Lamiales	Oleaceae	Fraxinus	Fraxinus mandshurica	GCA_903772985.1
Eukaryota	Viridiplantae	Streptophyta	Magnoliopsida	Superastrids	Lamiales	Oleaceae	Fraxinus	Fraxinus sieboldiana	GCA_902876705.1
Eukaryota	Viridiplantae	Streptophyta	Magnoliopsida	Superastrids	Lamiales	Oleaceae	Fraxinus	Fraxinus paxiana	GCA_902829205.1
Eukaryota	Viridiplantae	Streptophyta	Magnoliopsida	Superastrids	Lamiales	Orobanchaceae	Euphrasia	Euphrasia arctica	GCA_014843705.1
Eukaryota	Viridiplantae	Streptophyta	Magnoliopsida	Superastrids	Lamiales	Orobanchaceae	Phtheirospermum	Phtheirospermum japonicum	GCA_014905375.1
Eukaryota	Viridiplantae	Streptophyta	Magnoliopsida	Superastrids	Lamiales	Orobanchaceae	Rehmannia	Rehmannia glutinosa	GCA_016081115.1
Eukaryota	Viridiplantae	Streptophyta	Magnoliopsida	Superastrids	Lamiales	Orobanchaceae	Striga	Striga hermonthica	GCA_902706635.1
Eukaryota	Viridiplantae	Streptophyta	Magnoliopsida	Superastrids	Lamiales	Orobanchaceae	Striga	Striga asiatica	GCA_008636005.1
Eukaryota	Viridiplantae	Streptophyta	Magnoliopsida	Superastrids	Lamiales	Paulowniaceae	Paulownia	Paulownia fortunei	GCA_019321725.1
Eukaryota	Viridiplantae	Streptophyta	Magnoliopsida	Superastrids	Lamiales	Pedaliaceae	Sesamum	Sesamum schinzianum	GCA_027475655.1
Eukaryota	Viridiplantae	Streptophyta	Magnoliopsida	Superastrids	Lamiales	Phrymaceae	Erythranthe	Erythranthe guttata	GCA_000504015.1
Eukaryota	Viridiplantae	Streptophyta	Magnoliopsida	Superastrids	Lamiales	Plantaginaceae	Misopates	Misopates orontium	GCA_946800315.1
Eukaryota	Viridiplantae	Streptophyta	Magnoliopsida	Superastrids	Lamiales	Plantaginaceae	Penstemon	Penstemon centranthifolius	GCA_000737435.1
Eukaryota	Viridiplantae	Streptophyta	Magnoliopsida	Superastrids	Lamiales	Plantaginaceae	Penstemon	Penstemon grinnellii	GCA_000737425.1
Eukaryota	Viridiplantae	Streptophyta	Magnoliopsida	Superastrids	Lamiales	Scrophulariaceae	Buddleja	Buddleja alternifolia	GCA_019426215.1
Eukaryota	Viridiplantae	Streptophyta	Magnoliopsida	Superastrids	Solanales	Convolvulaceae	Cuscuta	Cuscuta epithymum	GCA_945859915.1
Eukaryota	Viridiplantae	Streptophyta	Magnoliopsida	Superastrids	Solanales	Convolvulaceae	Cuscuta	Cuscuta europaea	GCA_945859875.1
Eukaryota	Viridiplantae	Streptophyta	Magnoliopsida	Superastrids	Solanales	Convolvulaceae	Ipomoea	Ipomoea purpurea	GCA_009835305.1
Eukaryota	Viridiplantae	Streptophyta	Magnoliopsida	Superastrids	Solanales	Solanaceae	Capsicum	Capsicum baccatum	GCA_002271885.2
Eukaryota	Viridiplantae	Streptophyta	Magnoliopsida	Superastrids	Solanales	Solanaceae	Nicotiana	Nicotiana glauca	GCA_026770625.1
Eukaryota	Viridiplantae	Streptophyta	Magnoliopsida	Superastrids	Solanales	Solanaceae	Petunia	Petunia axillaris subsp. axillaris	GCA_026929995.1
Eukaryota	Viridiplantae	Streptophyta	Magnoliopsida	Superastrids	Solanales	Solanaceae	Solanum	Solanum americanum	GCA_900188915.1
Eukaryota	Viridiplantae	Streptophyta	Magnoliopsida	Superastrids	Solanales	Solanaceae	Solanum	Solanum arcanum	GCA_027789145.1
Eukaryota	Viridiplantae	Streptophyta	Magnoliopsida	Superastrids	Solanales	Solanaceae	Solanum	Solanum peruvianum	GCA_027705065.1
Eukaryota	Viridiplantae	Streptophyta	Magnoliopsida	Superastrids	Solanales	Solanaceae	Solanum	Solanum neorickii	GCA_027704865.1
Eukaryota	Viridiplantae	Streptophyta	Magnoliopsida	Superastrids	Solanales	Solanaceae	Solanum	Solanum chilense	GCA_027704845.1
Eukaryota	Viridiplantae	Streptophyta	Magnoliopsida	Superastrids	Solanales	Solanaceae	Solanum	Solanum galapagense	GCA_027704825.1
Eukaryota	Viridiplantae	Streptophyta	Magnoliopsida	Superastrids	Solanales	Solanaceae	Solanum	Solanum corneliomulleri	GCA_027704805.1
Eukaryota	Viridiplantae	Streptophyta	Magnoliopsida	Superastrids	Solanales	Solanaceae	Solanum	Solanum chmielewskii	GCA_027704785.1
Eukaryota	Viridiplantae	Streptophyta	Magnoliopsida	Superastrids	Solanales	Solanaceae	Solanum	Solanum habrochaites	GCA_027704765.1
Eukaryota	Viridiplantae	Streptophyta	Magnoliopsida	Superastrids	Solanales	Solanaceae	Solanum	Solanum medicagineum	GCA_026153255.1
Eukaryota	Viridiplantae	Streptophyta	Magnoliopsida	Superastrids	Solanales	Solanaceae	Solanum	Solanum galapagense	GCA_025758845.1
Eukaryota	Viridiplantae	Streptophyta	Magnoliopsida	Superastrids	Solanales	Solanaceae	Solanum	Solanum sejunctum	GCA_025642045.1
Eukaryota	Viridiplantae	Streptophyta	Magnoliopsida	Superastrids	Solanales	Solanaceae	Solanum	Solanum okadae	GCA_023159065.1
Eukaryota	Viridiplantae	Streptophyta	Magnoliopsida	Superastrids	Solanales	Solanaceae	Solanum	Solanum commersonii	GCA_018258275.1
Eukaryota	Viridiplantae	Streptophyta	Magnoliopsida	Superastrids	Solanales	Solanaceae	Solanum	Solanum clarkiae	GCA_011800125.2
Eukaryota	Viridiplantae	Streptophyta	Magnoliopsida	Superastrids	Solanales	Solanaceae	Solanum	Solanum bukasovii	GCA_009849815.1
Eukaryota	Viridiplantae	Streptophyta	Magnoliopsida	Superastrids	Solanales	Solanaceae	Solanum	Solanum chaucha	GCA_009849625.1
Eukaryota	Viridiplantae	Streptophyta	Magnoliopsida	Superastrids	Solanales	Solanaceae	Solanum	Solanum pennellii	GCA_001406875.2
Eukaryota	Viridiplantae	Streptophyta	Magnoliopsida	Superastrids	Solanales	Solanaceae	Solanum	Solanum arcanum	GCA_000612985.1
Eukaryota	Viridiplantae	Streptophyta	Magnoliopsida	Superastrids	Solanales	Solanaceae	Solanum	Solanum habrochaites	GCA_000577655.1
Eukaryota	Viridiplantae	Streptophyta	Magnoliopsida	Superastrids	Solanales	Solanaceae	Solanum	Solanum lycopersicum	GCA_000188115.4
Eukaryota	Viridiplantae	Streptophyta	Magnoliopsida	Superrosids	Brassicales	Brassicaceae	Boechera	Boechera divaricarpa	GCA_026770425.1
Eukaryota	Viridiplantae	Streptophyta	Magnoliopsida	Superrosids	Brassicales	Brassicaceae	Physaria	Physaria acutifolia	GCA_900406485.1
Eukaryota	Viridiplantae	Streptophyta	Magnoliopsida	Superrosids	Brassicales	Caricaceae	Carica	Carica papaya	GCA_000150535.1
Eukaryota	Viridiplantae	Streptophyta	Magnoliopsida	Superrosids	Celastrales	Celastraceae	Tripterygium	Tripterygium wilfordii	GCA_013401445.1
Eukaryota	Viridiplantae	Streptophyta	Magnoliopsida	Superrosids	Cucurbitales	Coriariaceae	Coriaria	Coriaria nepalensis	GCA_027186245.1
Eukaryota	Viridiplantae	Streptophyta	Magnoliopsida	Superrosids	Cucurbitales	Cucurbitaceae	Benincasa	Benincasa hispida	GCA_009727055.1
Eukaryota	Viridiplantae	Streptophyta	Magnoliopsida	Superrosids	Cucurbitales	Cucurbitaceae	Cucumis	Cucumis melo	GCA_025177605.1
Eukaryota	Viridiplantae	Streptophyta	Magnoliopsida	Superrosids	Cucurbitales	Cucurbitaceae	Cucumis	Cucumis sativus	GCA_000004075.3
Eukaryota	Viridiplantae	Streptophyta	Magnoliopsida	Superrosids	Cucurbitales	Cucurbitaceae	Cucurbita	Cucurbita argyrosperma subsp. sororia	GCA_018691285.1
Eukaryota	Viridiplantae	Streptophyta	Magnoliopsida	Superrosids	Cucurbitales	Cucurbitaceae	Cucurbita	Cucurbita pepo subsp. pepo	GCA_002806865.2
Eukaryota	Viridiplantae	Streptophyta	Magnoliopsida	Superrosids	Cucurbitales	Cucurbitaceae	Cucurbita	Cucurbita moschata	GCA_002738365.1
Eukaryota	Viridiplantae	Streptophyta	Magnoliopsida	Superrosids	Cucurbitales	Cucurbitaceae	Gynostemma	Gynostemma pentaphyllum	GCA_020536105.1
Eukaryota	Viridiplantae	Streptophyta	Magnoliopsida	Superrosids	Cucurbitales	Cucurbitaceae	Momordica	Momordica charantia	GCA_001995035.1
Eukaryota	Viridiplantae	Streptophyta	Magnoliopsida	Superrosids	Fabales	Fabaceae	Arachis	Arachis ipaensis	GCA_000816755.2
Eukaryota	Viridiplantae	Streptophyta	Magnoliopsida	Superrosids	Fabales	Fabaceae	Chamaecrista	Chamaecrista fasciculata	GCA_003254925.1
Eukaryota	Viridiplantae	Streptophyta	Magnoliopsida	Superrosids	Fabales	Fabaceae	Glycine	Glycine soja	GCA_004193775.2
Eukaryota	Viridiplantae	Streptophyta	Magnoliopsida	Superrosids	Fabales	Fabaceae	Glycine	Glycine max	GCA_000004515.5
Eukaryota	Viridiplantae	Streptophyta	Magnoliopsida	Superrosids	Fabales	Fabaceae	Glycyrrhiza	Glycyrrhiza uralensis	GCA_027886165.1
Eukaryota	Viridiplantae	Streptophyta	Magnoliopsida	Superrosids	Fabales	Fabaceae	Lathyrus	Lathyrus sativus	GCA_026873245.1
Eukaryota	Viridiplantae	Streptophyta	Magnoliopsida	Superrosids	Fabales	Fabaceae	Lathyrus	Lathyrus tuberosus	GCA_022829125.1
Eukaryota	Viridiplantae	Streptophyta	Magnoliopsida	Superrosids	Fabales	Fabaceae	Lotus	Lotus japonicus	GCA_012489685.2
Eukaryota	Viridiplantae	Streptophyta	Magnoliopsida	Superrosids	Fabales	Fabaceae	Medicago	Medicago arabica	GCA_946800305.1
Eukaryota	Viridiplantae	Streptophyta	Magnoliopsida	Superrosids	Fabales	Fabaceae	Medicago	Medicago ruthenica	GCA_018208015.1
Eukaryota	Viridiplantae	Streptophyta	Magnoliopsida	Superrosids	Fabales	Fabaceae	Pisum	Pisum sativum	GCA_024323335.2
Eukaryota	Viridiplantae	Streptophyta	Magnoliopsida	Superrosids	Fabales	Fabaceae	Saraca	Saraca asoca	GCA_026873985.1
Eukaryota	Viridiplantae	Streptophyta	Magnoliopsida	Superrosids	Fabales	Fabaceae	Sesbania	Sesbania bispinosa	GCA_026901365.1
Eukaryota	Viridiplantae	Streptophyta	Magnoliopsida	Superrosids	Fabales	Fabaceae	Sindora	Sindora glabra	GCA_020226215.1
Eukaryota	Viridiplantae	Streptophyta	Magnoliopsida	Superrosids	Fabales	Fabaceae	Trifolium	Trifolium medium	GCA_003490085.1
Eukaryota	Viridiplantae	Streptophyta	Magnoliopsida	Superrosids	Fabales	Fabaceae	Vicia	Vicia faba	GCA_001375635.1
Eukaryota	Viridiplantae	Streptophyta	Magnoliopsida	Superrosids	Fabales	Fabaceae	Vigna	Vigna trinervia	GCA_027743565.1
Eukaryota	Viridiplantae	Streptophyta	Magnoliopsida	Superrosids	Fabales	Fabaceae	Vigna	Vigna hirtella	GCA_027742795.1
Eukaryota	Viridiplantae	Streptophyta	Magnoliopsida	Superrosids	Fabales	Fabaceae	Vigna	Vigna reflexopilosa	GCA_027742785.1
Eukaryota	Viridiplantae	Streptophyta	Magnoliopsida	Superrosids	Fabales	Fabaceae	Vigna	Vigna angularis	GCA_016808095.1
Eukaryota	Viridiplantae	Streptophyta	Magnoliopsida	Superrosids	Fabales	Quillajaceae	Quillaja	Quillaja saponaria	GCA_003338715.1
Eukaryota	Viridiplantae	Streptophyta	Magnoliopsida	Superrosids	Fagales	Betulaceae	Corylus	Corylus heterophylla	GCA_016403345.1
Eukaryota	Viridiplantae	Streptophyta	Magnoliopsida	Superrosids	Fagales	Casuarinaceae	Casuarina	Casuarina equisetifolia subsp. incana	GCA_003795335.1
Eukaryota	Viridiplantae	Streptophyta	Magnoliopsida	Superrosids	Fagales	Fagaceae	Castanea	Castanea crenata	GCA_020976635.1
Eukaryota	Viridiplantae	Streptophyta	Magnoliopsida	Superrosids	Fagales	Fagaceae	Castanea	Castanea mollissima	GCA_014183005.1
Eukaryota	Viridiplantae	Streptophyta	Magnoliopsida	Superrosids	Fagales	Fagaceae	Fagus	Fagus sylvatica	GCA_907173295.1
Eukaryota	Viridiplantae	Streptophyta	Magnoliopsida	Superrosids	Fagales	Fagaceae	Fagus	Fagus crenata	GCA_014362285.1
Eukaryota	Viridiplantae	Streptophyta	Magnoliopsida	Superrosids	Malpighiales	Erythroxylaceae	Erythroxylum	Erythroxylum confusum	GCA_027576795.1
Eukaryota	Viridiplantae	Streptophyta	Magnoliopsida	Superrosids	Malpighiales	Erythroxylaceae	Erythroxylum	Erythroxylum flavicans	GCA_027576715.1
Eukaryota	Viridiplantae	Streptophyta	Magnoliopsida	Superrosids	Malpighiales	Erythroxylaceae	Erythroxylum	Erythroxylum roigii	GCA_027576455.1
Eukaryota	Viridiplantae	Streptophyta	Magnoliopsida	Superrosids	Malpighiales	Erythroxylaceae	Erythroxylum	Erythroxylum echinodendron	GCA_027575705.1
Eukaryota	Viridiplantae	Streptophyta	Magnoliopsida	Superrosids	Malpighiales	Erythroxylaceae	Erythroxylum	Erythroxylum tenue	GCA_027568955.1
Eukaryota	Viridiplantae	Streptophyta	Magnoliopsida	Superrosids	Malpighiales	Erythroxylaceae	Erythroxylum	Erythroxylum urbanii	GCA_027568935.1
Eukaryota	Viridiplantae	Streptophyta	Magnoliopsida	Superrosids	Malpighiales	Erythroxylaceae	Erythroxylum	Erythroxylum roraimae	GCA_027568915.1
Eukaryota	Viridiplantae	Streptophyta	Magnoliopsida	Superrosids	Malpighiales	Erythroxylaceae	Erythroxylum	Erythroxylum shatona	GCA_027568895.1
Eukaryota	Viridiplantae	Streptophyta	Magnoliopsida	Superrosids	Malpighiales	Erythroxylaceae	Erythroxylum	Erythroxylum ulei	GCA_027564395.1
Eukaryota	Viridiplantae	Streptophyta	Magnoliopsida	Superrosids	Malpighiales	Erythroxylaceae	Erythroxylum	Erythroxylum williamsii	GCA_027564335.1
Eukaryota	Viridiplantae	Streptophyta	Magnoliopsida	Superrosids	Malpighiales	Erythroxylaceae	Erythroxylum	Erythroxylum rotundifolium	GCA_027563915.1
Eukaryota	Viridiplantae	Streptophyta	Magnoliopsida	Superrosids	Malpighiales	Erythroxylaceae	Erythroxylum	Erythroxylum longipes	GCA_027563885.1
Eukaryota	Viridiplantae	Streptophyta	Magnoliopsida	Superrosids	Malpighiales	Erythroxylaceae	Erythroxylum	Erythroxylum pelleterianum	GCA_027563865.1
Eukaryota	Viridiplantae	Streptophyta	Magnoliopsida	Superrosids	Malpighiales	Erythroxylaceae	Erythroxylum	Erythroxylum subrotundum	GCA_027563845.1
Eukaryota	Viridiplantae	Streptophyta	Magnoliopsida	Superrosids	Malpighiales	Erythroxylaceae	Erythroxylum	Erythroxylum mucronatum	GCA_027563825.1
Eukaryota	Viridiplantae	Streptophyta	Magnoliopsida	Superrosids	Malpighiales	Erythroxylaceae	Erythroxylum	Erythroxylum suave	GCA_027563595.1
Eukaryota	Viridiplantae	Streptophyta	Magnoliopsida	Superrosids	Malpighiales	Erythroxylaceae	Erythroxylum	Erythroxylum pedicellare	GCA_027563575.1
Eukaryota	Viridiplantae	Streptophyta	Magnoliopsida	Superrosids	Malpighiales	Erythroxylaceae	Erythroxylum	Erythroxylum raimondii	GCA_027563555.1
Eukaryota	Viridiplantae	Streptophyta	Magnoliopsida	Superrosids	Malpighiales	Erythroxylaceae	Erythroxylum	Erythroxylum lineolatum	GCA_027563535.1
Eukaryota	Viridiplantae	Streptophyta	Magnoliopsida	Superrosids	Malpighiales	Erythroxylaceae	Erythroxylum	Erythroxylum platyclados	GCA_027563515.1
Eukaryota	Viridiplantae	Streptophyta	Magnoliopsida	Superrosids	Malpighiales	Erythroxylaceae	Erythroxylum	Erythroxylum brevipes	GCA_027479065.1
Eukaryota	Viridiplantae	Streptophyta	Magnoliopsida	Superrosids	Malpighiales	Erythroxylaceae	Erythroxylum	Erythroxylum anguifugum	GCA_027478595.1
Eukaryota	Viridiplantae	Streptophyta	Magnoliopsida	Superrosids	Malpighiales	Erythroxylaceae	Erythroxylum	Erythroxylum alaternifolium	GCA_027478495.1
Eukaryota	Viridiplantae	Streptophyta	Magnoliopsida	Superrosids	Malpighiales	Erythroxylaceae	Erythroxylum	Erythroxylum cassinoides	GCA_027478405.1
Eukaryota	Viridiplantae	Streptophyta	Magnoliopsida	Superrosids	Malpighiales	Erythroxylaceae	Erythroxylum	Erythroxylum rufum	GCA_027478365.1
Eukaryota	Viridiplantae	Streptophyta	Magnoliopsida	Superrosids	Malpighiales	Erythroxylaceae	Erythroxylum	Erythroxylum minutifolium	GCA_027123815.1
Eukaryota	Viridiplantae	Streptophyta	Magnoliopsida	Superrosids	Malpighiales	Erythroxylaceae	Erythroxylum	Erythroxylum coca	GCA_027123465.1
Eukaryota	Viridiplantae	Streptophyta	Magnoliopsida	Superrosids	Malpighiales	Erythroxylaceae	Erythroxylum	Erythroxylum panamense	GCA_027123425.1
Eukaryota	Viridiplantae	Streptophyta	Magnoliopsida	Superrosids	Malpighiales	Erythroxylaceae	Erythroxylum	Erythroxylum glaucum	GCA_026937615.1
Eukaryota	Viridiplantae	Streptophyta	Magnoliopsida	Superrosids	Malpighiales	Erythroxylaceae	Erythroxylum	Erythroxylum coriaceum	GCA_026874005.1
Eukaryota	Viridiplantae	Streptophyta	Magnoliopsida	Superrosids	Malpighiales	Erythroxylaceae	Erythroxylum	Erythroxylum engleri	GCA_026770405.1
Eukaryota	Viridiplantae	Streptophyta	Magnoliopsida	Superrosids	Malpighiales	Erythroxylaceae	Erythroxylum	Erythroxylum fimbriatum	GCA_026770325.1
Eukaryota	Viridiplantae	Streptophyta	Magnoliopsida	Superrosids	Malpighiales	Erythroxylaceae	Erythroxylum	Erythroxylum gonoclados	GCA_026770305.1
Eukaryota	Viridiplantae	Streptophyta	Magnoliopsida	Superrosids	Malpighiales	Erythroxylaceae	Erythroxylum	Erythroxylum incrassatum	GCA_026546855.1
Eukaryota	Viridiplantae	Streptophyta	Magnoliopsida	Superrosids	Malpighiales	Erythroxylaceae	Erythroxylum	Erythroxylum foetidum	GCA_026546835.1
Eukaryota	Viridiplantae	Streptophyta	Magnoliopsida	Superrosids	Malpighiales	Erythroxylaceae	Erythroxylum	Erythroxylum carthagenense	GCA_026413575.1
Eukaryota	Viridiplantae	Streptophyta	Magnoliopsida	Superrosids	Malpighiales	Erythroxylaceae	Erythroxylum	Erythroxylum gracilipes	GCA_026413385.1
Eukaryota	Viridiplantae	Streptophyta	Magnoliopsida	Superrosids	Malpighiales	Erythroxylaceae	Erythroxylum	Erythroxylum acuminatum	GCA_026284645.1
Eukaryota	Viridiplantae	Streptophyta	Magnoliopsida	Superrosids	Malpighiales	Erythroxylaceae	Erythroxylum	Erythroxylum citrifolium	GCA_026284465.1
Eukaryota	Viridiplantae	Streptophyta	Magnoliopsida	Superrosids	Malpighiales	Erythroxylaceae	Erythroxylum	Erythroxylum macrophyllum var. savannarum	GCA_025629945.1
Eukaryota	Viridiplantae	Streptophyta	Magnoliopsida	Superrosids	Malpighiales	Erythroxylaceae	Erythroxylum	Erythroxylum squamatum	GCA_025629845.1
Eukaryota	Viridiplantae	Streptophyta	Magnoliopsida	Superrosids	Malpighiales	Erythroxylaceae	Erythroxylum	Erythroxylum guanchezii	GCA_025629825.1
Eukaryota	Viridiplantae	Streptophyta	Magnoliopsida	Superrosids	Malpighiales	Erythroxylaceae	Erythroxylum	Erythroxylum baracoense	GCA_025629805.1
Eukaryota	Viridiplantae	Streptophyta	Magnoliopsida	Superrosids	Malpighiales	Erythroxylaceae	Erythroxylum	Erythroxylum oxycarpum	GCA_025629785.1
Eukaryota	Viridiplantae	Streptophyta	Magnoliopsida	Superrosids	Malpighiales	Erythroxylaceae	Erythroxylum	Erythroxylum domingense	GCA_025594535.1
Eukaryota	Viridiplantae	Streptophyta	Magnoliopsida	Superrosids	Malpighiales	Erythroxylaceae	Erythroxylum	Erythroxylum orinocense	GCA_025531955.1
Eukaryota	Viridiplantae	Streptophyta	Magnoliopsida	Superrosids	Malpighiales	Erythroxylaceae	Erythroxylum	Erythroxylum plowmanianum	GCA_025531925.1
Eukaryota	Viridiplantae	Streptophyta	Magnoliopsida	Superrosids	Malpighiales	Erythroxylaceae	Erythroxylum	Erythroxylum haughtii	GCA_025504935.1
Eukaryota	Viridiplantae	Streptophyta	Magnoliopsida	Superrosids	Malpighiales	Erythroxylaceae	Erythroxylum	Erythroxylum reticulatum	GCA_025504915.1
Eukaryota	Viridiplantae	Streptophyta	Magnoliopsida	Superrosids	Malpighiales	Erythroxylaceae	Erythroxylum	Erythroxylum kapplerianum	GCA_025434765.1
Eukaryota	Viridiplantae	Streptophyta	Magnoliopsida	Superrosids	Malpighiales	Erythroxylaceae	Erythroxylum	Erythroxylum divaricatum	GCA_025434745.1
Eukaryota	Viridiplantae	Streptophyta	Magnoliopsida	Superrosids	Malpighiales	Erythroxylaceae	Erythroxylum	Erythroxylum novogranatense	GCA_025405635.1
Eukaryota	Viridiplantae	Streptophyta	Magnoliopsida	Superrosids	Malpighiales	Erythroxylaceae	Erythroxylum	Erythroxylum havanense	GCA_024752395.1
Eukaryota	Viridiplantae	Streptophyta	Magnoliopsida	Superrosids	Malpighiales	Erythroxylaceae	Erythroxylum	Erythroxylum daphnites	GCA_024707465.1
Eukaryota	Viridiplantae	Streptophyta	Magnoliopsida	Superrosids	Malpighiales	Erythroxylaceae	Erythroxylum	Erythroxylum cataractarum	GCA_024703695.1
Eukaryota	Viridiplantae	Streptophyta	Magnoliopsida	Superrosids	Malpighiales	Erythroxylaceae	Erythroxylum	Erythroxylum densum	GCA_024678245.1
Eukaryota	Viridiplantae	Streptophyta	Magnoliopsida	Superrosids	Malpighiales	Erythroxylaceae	Erythroxylum	Erythroxylum kunthianum	GCA_024582655.1
Eukaryota	Viridiplantae	Streptophyta	Magnoliopsida	Superrosids	Malpighiales	Erythroxylaceae	Erythroxylum	Erythroxylum areolatum	GCA_024520975.1
Eukaryota	Viridiplantae	Streptophyta	Magnoliopsida	Superrosids	Malpighiales	Erythroxylaceae	Erythroxylum	Erythroxylum bequaertii	GCA_024520955.1
Eukaryota	Viridiplantae	Streptophyta	Magnoliopsida	Superrosids	Malpighiales	Euphorbiaceae	Euphorbia	Euphorbia esula	GCA_002919075.1
Eukaryota	Viridiplantae	Streptophyta	Magnoliopsida	Superrosids	Malpighiales	Euphorbiaceae	Jatropha	Jatropha curcas	GCA_014843425.1
Eukaryota	Viridiplantae	Streptophyta	Magnoliopsida	Superrosids	Malpighiales	Euphorbiaceae	Ricinus	Ricinus communis	GCA_019578655.1
Eukaryota	Viridiplantae	Streptophyta	Magnoliopsida	Superrosids	Malpighiales	Euphorbiaceae	Triadica	Triadica sebifera	GCA_023653625.1
Eukaryota	Viridiplantae	Streptophyta	Magnoliopsida	Superrosids	Malpighiales	Hypericaceae	Hypericum	Hypericum perforatum	GCA_012979155.1
Eukaryota	Viridiplantae	Streptophyta	Magnoliopsida	Superrosids	Malpighiales	Linaceae	Linum	Linum tenue	GCA_946122785.1
Eukaryota	Viridiplantae	Streptophyta	Magnoliopsida	Superrosids	Malpighiales	Linaceae	Linum	Linum bienne	GCA_010665285.1
Eukaryota	Viridiplantae	Streptophyta	Magnoliopsida	Superrosids	Malpighiales	Linaceae	Linum	Linum usitatissimum	GCA_010665275.2
Eukaryota	Viridiplantae	Streptophyta	Magnoliopsida	Superrosids	Malpighiales	Passifloraceae	Passiflora	Passiflora edulis	GCA_002156105.1
Eukaryota	Viridiplantae	Streptophyta	Magnoliopsida	Superrosids	Malpighiales	Rafflesiaceae	Rafflesia	Rafflesia leonardi	GCA_009866635.1
Eukaryota	Viridiplantae	Streptophyta	Magnoliopsida	Superrosids	Malpighiales	Rafflesiaceae	Sapria	Sapria himalayana	GCA_016808135.1
Eukaryota	Viridiplantae	Streptophyta	Magnoliopsida	Superrosids	Malpighiales	Rhizophoraceae	Rhizophora	Rhizophora apiculata	GCA_900174605.1
Eukaryota	Viridiplantae	Streptophyta	Magnoliopsida	Superrosids	Malpighiales	Salicaceae	Populus	Populus davidiana x Populus alba var. pyramidalis	GCA_027475595.1
Eukaryota	Viridiplantae	Streptophyta	Magnoliopsida	Superrosids	Malpighiales	Salicaceae	Populus	Populus pruinosa	GCA_026413675.1
Eukaryota	Viridiplantae	Streptophyta	Magnoliopsida	Superrosids	Malpighiales	Salicaceae	Populus	Populus x sibirica	GCA_019202695.1
Eukaryota	Viridiplantae	Streptophyta	Magnoliopsida	Superrosids	Malpighiales	Salicaceae	Populus	Populus tomentosa	GCA_018804465.1
Eukaryota	Viridiplantae	Streptophyta	Magnoliopsida	Superrosids	Malpighiales	Salicaceae	Populus	Populus deltoides	GCA_015852605.2
Eukaryota	Viridiplantae	Streptophyta	Magnoliopsida	Superrosids	Malpighiales	Salicaceae	Populus	Populus ilicifolia	GCA_015708895.1
Eukaryota	Viridiplantae	Streptophyta	Magnoliopsida	Superrosids	Malpighiales	Salicaceae	Populus	Populus davidiana	GCA_014885075.1
Eukaryota	Viridiplantae	Streptophyta	Magnoliopsida	Superrosids	Malpighiales	Salicaceae	Populus	Populus alba x Populus glandulosa	GCA_011022345.1
Eukaryota	Viridiplantae	Streptophyta	Magnoliopsida	Superrosids	Malpighiales	Salicaceae	Populus	Populus simonii	GCA_007827005.2
Eukaryota	Viridiplantae	Streptophyta	Magnoliopsida	Superrosids	Malpighiales	Salicaceae	Populus	Populus alba	GCA_005239225.1
Eukaryota	Viridiplantae	Streptophyta	Magnoliopsida	Superrosids	Malpighiales	Salicaceae	Populus	Populus euphratica	GCA_000495115.1
Eukaryota	Viridiplantae	Streptophyta	Magnoliopsida	Superrosids	Malpighiales	Salicaceae	Populus	Populus trichocarpa	GCA_000002775.4
Eukaryota	Viridiplantae	Streptophyta	Magnoliopsida	Superrosids	Malpighiales	Salicaceae	Salix	Salix purpurea	GCA_027405865.1
Eukaryota	Viridiplantae	Streptophyta	Magnoliopsida	Superrosids	Malpighiales	Salicaceae	Salix	Salix arbutifolia	GCA_025169955.1
Eukaryota	Viridiplantae	Streptophyta	Magnoliopsida	Superrosids	Malpighiales	Salicaceae	Salix	Salix suchowensis	GCA_017552425.1
Eukaryota	Viridiplantae	Streptophyta	Magnoliopsida	Superrosids	Malpighiales	Salicaceae	Salix	Salix dunnii	GCA_015731905.1
Eukaryota	Viridiplantae	Streptophyta	Magnoliopsida	Superrosids	Malpighiales	Salicaceae	Salix	Salix brachista	GCA_009078335.1
Eukaryota	Viridiplantae	Streptophyta	Magnoliopsida	Superrosids	Malvales	Dipterocarpaceae	Shorea	Shorea leprosula	GCA_020521535.1
Eukaryota	Viridiplantae	Streptophyta	Magnoliopsida	Superrosids	Malvales	Malvaceae	Durio	Durio zibethinus	GCA_002303985.1
Eukaryota	Viridiplantae	Streptophyta	Magnoliopsida	Superrosids	Malvales	Malvaceae	Gossypioides	Gossypioides kirkii	GCA_005610355.1
Eukaryota	Viridiplantae	Streptophyta	Magnoliopsida	Superrosids	Malvales	Malvaceae	Gossypium	Gossypium raimondii	GCA_025698545.1
Eukaryota	Viridiplantae	Streptophyta	Magnoliopsida	Superrosids	Malvales	Malvaceae	Gossypium	Gossypium sturtianum	GCA_025698515.1
Eukaryota	Viridiplantae	Streptophyta	Magnoliopsida	Superrosids	Malvales	Malvaceae	Gossypium	Gossypium arboreum	GCA_025698485.2
Eukaryota	Viridiplantae	Streptophyta	Magnoliopsida	Superrosids	Malvales	Malvaceae	Gossypium	Gossypium anomalum	GCA_025698475.1
Eukaryota	Viridiplantae	Streptophyta	Magnoliopsida	Superrosids	Malvales	Malvaceae	Gossypium	Gossypium longicalyx	GCA_025698465.1
Eukaryota	Viridiplantae	Streptophyta	Magnoliopsida	Superrosids	Malvales	Malvaceae	Gossypium	Gossypium ekmanianum	GCA_025583645.1
Eukaryota	Viridiplantae	Streptophyta	Magnoliopsida	Superrosids	Malvales	Malvaceae	Gossypium	Gossypium rotundifolium	GCA_025506655.1
Eukaryota	Viridiplantae	Streptophyta	Magnoliopsida	Superrosids	Malvales	Malvaceae	Gossypium	Gossypium bickii	GCA_025503065.1
Eukaryota	Viridiplantae	Streptophyta	Magnoliopsida	Superrosids	Malvales	Malvaceae	Gossypium	Gossypium herbaceum	GCA_025502765.1
Eukaryota	Viridiplantae	Streptophyta	Magnoliopsida	Superrosids	Malvales	Malvaceae	Gossypium	Gossypium stephensii	GCA_024704795.1
Eukaryota	Viridiplantae	Streptophyta	Magnoliopsida	Superrosids	Malvales	Malvaceae	Gossypium	Gossypium stocksii	GCA_020496765.1
Eukaryota	Viridiplantae	Streptophyta	Magnoliopsida	Superrosids	Malvales	Malvaceae	Gossypium	Gossypium barbadense	GCA_018997955.1
Eukaryota	Viridiplantae	Streptophyta	Magnoliopsida	Superrosids	Malvales	Malvaceae	Gossypium	Gossypium tomentosum	GCA_018144435.1
Eukaryota	Viridiplantae	Streptophyta	Magnoliopsida	Superrosids	Malvales	Malvaceae	Gossypium	Gossypium mustelinum	GCA_017165895.1
Eukaryota	Viridiplantae	Streptophyta	Magnoliopsida	Superrosids	Malvales	Malvaceae	Gossypium	Gossypium schwendimanii	GCA_013677275.1
Eukaryota	Viridiplantae	Streptophyta	Magnoliopsida	Superrosids	Malvales	Malvaceae	Gossypium	Gossypium armourianum	GCA_013677265.1
Eukaryota	Viridiplantae	Streptophyta	Magnoliopsida	Superrosids	Malvales	Malvaceae	Gossypium	Gossypium harknessii	GCA_013677255.1
Eukaryota	Viridiplantae	Streptophyta	Magnoliopsida	Superrosids	Malvales	Malvaceae	Gossypium	Gossypium davidsonii	GCA_013677245.1
Eukaryota	Viridiplantae	Streptophyta	Magnoliopsida	Superrosids	Malvales	Malvaceae	Gossypium	Gossypium klotzschianum	GCA_013677235.1
Eukaryota	Viridiplantae	Streptophyta	Magnoliopsida	Superrosids	Malvales	Malvaceae	Gossypium	Gossypium laxum	GCA_013511315.1
Eukaryota	Viridiplantae	Streptophyta	Magnoliopsida	Superrosids	Malvales	Malvaceae	Gossypium	Gossypium aridum	GCA_013487665.1
Eukaryota	Viridiplantae	Streptophyta	Magnoliopsida	Superrosids	Malvales	Malvaceae	Gossypium	Gossypium gossypioides	GCA_013467495.1
Eukaryota	Viridiplantae	Streptophyta	Magnoliopsida	Superrosids	Malvales	Malvaceae	Gossypium	Gossypium lobatum	GCA_013467485.1
Eukaryota	Viridiplantae	Streptophyta	Magnoliopsida	Superrosids	Malvales	Malvaceae	Gossypium	Gossypium trilobum	GCA_013467465.1
Eukaryota	Viridiplantae	Streptophyta	Magnoliopsida	Superrosids	Malvales	Malvaceae	Gossypium	Gossypium turneri	GCA_008044935.1
Eukaryota	Viridiplantae	Streptophyta	Magnoliopsida	Superrosids	Malvales	Malvaceae	Gossypium	Gossypium hirsutum	GCA_007990345.1
Eukaryota	Viridiplantae	Streptophyta	Magnoliopsida	Superrosids	Malvales	Malvaceae	Gossypium	Gossypium darwinii	GCA_007990325.1
Eukaryota	Viridiplantae	Streptophyta	Magnoliopsida	Superrosids	Malvales	Malvaceae	Gossypium	Gossypium australe	GCA_005393395.2
Eukaryota	Viridiplantae	Streptophyta	Magnoliopsida	Superrosids	Malvales	Malvaceae	Gossypium	Gossypium thurberi	GCA_004027125.1
Eukaryota	Viridiplantae	Streptophyta	Magnoliopsida	Superrosids	Malvales	Malvaceae	Gossypium	Gossypium arboreum	GCA_000612285.2
Eukaryota	Viridiplantae	Streptophyta	Magnoliopsida	Superrosids	Malvales	Malvaceae	Herrania	Herrania umbratica	GCA_002168275.2
Eukaryota	Viridiplantae	Streptophyta	Magnoliopsida	Superrosids	Malvales	Malvaceae	Hibiscus	Hibiscus sabdariffa	GCA_026873805.1
Eukaryota	Viridiplantae	Streptophyta	Magnoliopsida	Superrosids	Malvales	Malvaceae	Hibiscus	Hibiscus mutabilis	GCA_019671005.1
Eukaryota	Viridiplantae	Streptophyta	Magnoliopsida	Superrosids	Malvales	Malvaceae	Hibiscus	Hibiscus syriacus	GCA_006381635.2
Eukaryota	Viridiplantae	Streptophyta	Magnoliopsida	Superrosids	Malvales	Malvaceae	Kokia	Kokia drynarioides	GCA_002814295.1
Eukaryota	Viridiplantae	Streptophyta	Magnoliopsida	Superrosids	Malvales	Malvaceae	Theobroma	Theobroma cacao	GCA_000208745.2
Eukaryota	Viridiplantae	Streptophyta	Magnoliopsida	Superrosids	Malvales	Malvaceae	Tilia	Tilia amurensis	GCA_020138205.1
Eukaryota	Viridiplantae	Streptophyta	Magnoliopsida	Superrosids	Malvales	Thymelaeaceae	Aquilaria	Aquilaria sinensis	GCA_005392925.1
Eukaryota	Viridiplantae	Streptophyta	Magnoliopsida	Superrosids	Malvales	Thymelaeaceae	Aquilaria	Aquilaria agallochum	GCA_000696445.1
Eukaryota	Viridiplantae	Streptophyta	Magnoliopsida	Superrosids	Malvales	Thymelaeaceae	Stellera	Stellera chamaejasme	GCA_024586325.1
Eukaryota	Viridiplantae	Streptophyta	Magnoliopsida	Superrosids	Myrtales	Combretaceae	Combretum	Combretum micranthum	GCA_024138025.1
Eukaryota	Viridiplantae	Streptophyta	Magnoliopsida	Superrosids	Myrtales	Combretaceae	Lumnitzera	Lumnitzera littorea	GCA_024138015.1
Eukaryota	Viridiplantae	Streptophyta	Magnoliopsida	Superrosids	Myrtales	Combretaceae	Lumnitzera	Lumnitzera racemosa	GCA_024138005.1
Eukaryota	Viridiplantae	Streptophyta	Magnoliopsida	Superrosids	Myrtales	Lythraceae	Lagerstroemia	Lagerstroemia fauriei	GCA_025802135.1
Eukaryota	Viridiplantae	Streptophyta	Magnoliopsida	Superrosids	Myrtales	Lythraceae	Punica	Punica granatum	GCA_007655135.2
Eukaryota	Viridiplantae	Streptophyta	Magnoliopsida	Superrosids	Myrtales	Lythraceae	Sonneratia	Sonneratia alba	GCA_900174645.1
Eukaryota	Viridiplantae	Streptophyta	Magnoliopsida	Superrosids	Myrtales	Lythraceae	Sonneratia	Sonneratia caseolaris	GCA_900006705.1
Eukaryota	Viridiplantae	Streptophyta	Magnoliopsida	Superrosids	Myrtales	Melastomataceae	Melastoma	Melastoma candidum	GCA_023653495.1
Eukaryota	Viridiplantae	Streptophyta	Magnoliopsida	Superrosids	Myrtales	Myrtaceae	Campomanesia	Campomanesia xanthocarpa	GCA_020975935.1
Eukaryota	Viridiplantae	Streptophyta	Magnoliopsida	Superrosids	Myrtales	Myrtaceae	Corymbia	Corymbia citriodora subsp. variegata	GCA_014858505.1
Eukaryota	Viridiplantae	Streptophyta	Magnoliopsida	Superrosids	Myrtales	Myrtaceae	Corymbia	Corymbia calophylla	GCA_014182845.1
Eukaryota	Viridiplantae	Streptophyta	Magnoliopsida	Superrosids	Myrtales	Myrtaceae	Corymbia	Corymbia maculata	GCA_014182735.1
Eukaryota	Viridiplantae	Streptophyta	Magnoliopsida	Superrosids	Myrtales	Myrtaceae	Eucalyptus	Eucalyptus urophylla	GCA_026873135.1
Eukaryota	Viridiplantae	Streptophyta	Magnoliopsida	Superrosids	Myrtales	Myrtaceae	Eucalyptus	Eucalyptus coolabah	GCA_014182585.1
Eukaryota	Viridiplantae	Streptophyta	Magnoliopsida	Superrosids	Myrtales	Myrtaceae	Eucalyptus	Eucalyptus erythrocorys	GCA_014182555.1
Eukaryota	Viridiplantae	Streptophyta	Magnoliopsida	Superrosids	Myrtales	Myrtaceae	Eucalyptus	Eucalyptus globulus	GCA_014182545.1
Eukaryota	Viridiplantae	Streptophyta	Magnoliopsida	Superrosids	Myrtales	Myrtaceae	Eucalyptus	Eucalyptus tenuipes	GCA_014182365.1
Eukaryota	Viridiplantae	Streptophyta	Magnoliopsida	Superrosids	Myrtales	Myrtaceae	Eugenia	Eugenia klotzschiana	GCA_025175695.1
Eukaryota	Viridiplantae	Streptophyta	Magnoliopsida	Superrosids	Myrtales	Myrtaceae	Eugenia	Eugenia uniflora	GCA_004012085.1
Eukaryota	Viridiplantae	Streptophyta	Magnoliopsida	Superrosids	Myrtales	Myrtaceae	Melaleuca	Melaleuca alternifolia	GCA_019926035.1
Eukaryota	Viridiplantae	Streptophyta	Magnoliopsida	Superrosids	Myrtales	Myrtaceae	Metrosideros	Metrosideros polymorpha var. glaberrima	GCA_001662345.2
Eukaryota	Viridiplantae	Streptophyta	Magnoliopsida	Superrosids	Myrtales	Myrtaceae	Psidium	Psidium friedrichsthalianum	GCA_019149425.1
Eukaryota	Viridiplantae	Streptophyta	Magnoliopsida	Superrosids	Myrtales	Myrtaceae	Psidium	Psidium guajava	GCA_016432845.1
Eukaryota	Viridiplantae	Streptophyta	Magnoliopsida	Superrosids	Myrtales	Myrtaceae	Rhodomyrtus	Rhodomyrtus psidioides	GCA_021437785.1
Eukaryota	Viridiplantae	Streptophyta	Magnoliopsida	Superrosids	Myrtales	Myrtaceae	Syzygium	Syzygium grande	GCA_024733475.1
Eukaryota	Viridiplantae	Streptophyta	Magnoliopsida	Superrosids	Myrtales	Myrtaceae	Syzygium	Syzygium aromaticum	GCA_024500025.1
Eukaryota	Viridiplantae	Streptophyta	Magnoliopsida	Superrosids	Myrtales	Myrtaceae	Syzygium	Syzygium oleosum	GCA_021117445.2
Eukaryota	Viridiplantae	Streptophyta	Magnoliopsida	Superrosids	Myrtales	Onagraceae	Chamaenerion	Chamaenerion angustifolium	GCA_946814005.1
Eukaryota	Viridiplantae	Streptophyta	Magnoliopsida	Superrosids	Myrtales	Onagraceae	Oenothera	Oenothera biennis	GCA_025802395.1
Eukaryota	Viridiplantae	Streptophyta	Magnoliopsida	Superrosids	Oxalidales	Oxalidaceae	Oxalis	Oxalis stricta	GCA_024708375.1
Eukaryota	Viridiplantae	Streptophyta	Magnoliopsida	Superrosids	Rosales	Cannabaceae	Humulus	Humulus lupulus	GCA_023660075.1
Eukaryota	Viridiplantae	Streptophyta	Magnoliopsida	Superrosids	Rosales	Cannabaceae	Parasponia	Parasponia andersonii	GCA_002914805.1
Eukaryota	Viridiplantae	Streptophyta	Magnoliopsida	Superrosids	Rosales	Cannabaceae	Trema	Trema orientale	GCA_002914845.1
Eukaryota	Viridiplantae	Streptophyta	Magnoliopsida	Superrosids	Rosales	Elaeagnaceae	Elaeagnus	Elaeagnus angustifolia	GCA_019593565.1
Eukaryota	Viridiplantae	Streptophyta	Magnoliopsida	Superrosids	Rosales	Moraceae	Artocarpus	Artocarpus heterophyllus	GCA_025403435.1
Eukaryota	Viridiplantae	Streptophyta	Magnoliopsida	Superrosids	Rosales	Moraceae	Artocarpus	Artocarpus camansi	GCA_002024485.1
Eukaryota	Viridiplantae	Streptophyta	Magnoliopsida	Superrosids	Rosales	Moraceae	Morus	Morus alba	GCA_012066045.3
Eukaryota	Viridiplantae	Streptophyta	Magnoliopsida	Superrosids	Rosales	Moraceae	Morus	Morus notabilis	GCA_000414095.2
Eukaryota	Viridiplantae	Streptophyta	Magnoliopsida	Superrosids	Rosales	Rhamnaceae	Ochetophila	Ochetophila trinervis	GCA_003254975.1
Eukaryota	Viridiplantae	Streptophyta	Magnoliopsida	Superrosids	Rosales	Rhamnaceae	Ziziphus	Ziziphus jujuba var. spinosa	GCA_020796205.1
Eukaryota	Viridiplantae	Streptophyta	Magnoliopsida	Superrosids	Rosales	Rosaceae	Aronia	Aronia arbutifolia	GCA_025448175.1
Eukaryota	Viridiplantae	Streptophyta	Magnoliopsida	Superrosids	Rosales	Rosaceae	Cydonia	Cydonia oblonga	GCA_015708375.1
Eukaryota	Viridiplantae	Streptophyta	Magnoliopsida	Superrosids	Rosales	Rosaceae	Gillenia	Gillenia trifoliata	GCA_018257905.1
Eukaryota	Viridiplantae	Streptophyta	Magnoliopsida	Superrosids	Rosales	Rosaceae	Heteromeles	Heteromeles arbutifolia	GCA_024362995.1
Eukaryota	Viridiplantae	Streptophyta	Magnoliopsida	Superrosids	Rosales	Rosaceae	Malus	Malus sieversii	GCA_020795835.1
Eukaryota	Viridiplantae	Streptophyta	Magnoliopsida	Superrosids	Rosales	Rosaceae	Malus	Malus baccata	GCA_006547085.1
Eukaryota	Viridiplantae	Streptophyta	Magnoliopsida	Superrosids	Rosales	Rosaceae	Malus	Malus domestica	GCA_002114115.1
Eukaryota	Viridiplantae	Streptophyta	Magnoliopsida	Superrosids	Rosales	Rosaceae	Prunus	Prunus fruticosa	GCA_018703695.1
Eukaryota	Viridiplantae	Streptophyta	Magnoliopsida	Superrosids	Rosales	Rosaceae	Pyrus	Pyrus x bretschneideri	GCA_019419815.1
Eukaryota	Viridiplantae	Streptophyta	Magnoliopsida	Superrosids	Rosales	Rosaceae	Pyrus	Pyrus pyrifolia	GCA_016587475.1
Eukaryota	Viridiplantae	Streptophyta	Magnoliopsida	Superrosids	Rosales	Rosaceae	Pyrus	Pyrus ussuriensis x Pyrus communis	GCA_008932095.1
Eukaryota	Viridiplantae	Streptophyta	Magnoliopsida	Superrosids	Rosales	Rosaceae	Pyrus	Pyrus betulifolia	GCA_007844245.1
Eukaryota	Viridiplantae	Streptophyta	Magnoliopsida	Superrosids	Rosales	Ulmaceae	Ulmus	Ulmus americana	GCA_010015005.3
Eukaryota	Viridiplantae	Streptophyta	Magnoliopsida	Superrosids	Rosales	Urticaceae	Boehmeria	Boehmeria nivea var. tenacissima	GCA_018132145.1
Eukaryota	Viridiplantae	Streptophyta	Magnoliopsida	Superrosids	Sapindales	Rutaceae	Zanthoxylum	Zanthoxylum bungeanum	GCA_019454045.1
Eukaryota	Viridiplantae	Streptophyta	Magnoliopsida	Superrosids	Sapindales	Sapindaceae	Nephelium	Nephelium lappaceum	GCA_021234005.1
Eukaryota	Viridiplantae	Streptophyta	Magnoliopsida	Superrosids	Sapindales	Sapindaceae	Xanthoceras	Xanthoceras sorbifolium	GCA_003430845.1
Eukaryota	Viridiplantae	Streptophyta	Magnoliopsida	Superrosids	Vitales	Vitaceae	Cissus	Cissus quadrangularis	GCA_002878655.1
Eukaryota	Viridiplantae	Streptophyta	Magnoliopsida	Superrosids	Vitales	Vitaceae	Tetrastigma	Tetrastigma voinierianum	GCA_016808115.1
Eukaryota	Viridiplantae	Streptophyta	Magnoliopsida	Superrosids	Vitales	Vitaceae	Vitis	Vitis cinerea var. helleri x Vitis riparia	GCA_946000715.1
Eukaryota	Viridiplantae	Streptophyta	Magnoliopsida	Superrosids	Vitales	Vitaceae	Vitis	Vitis riparia x Vitis rupestris	GCA_946000675.1
Eukaryota	Viridiplantae	Streptophyta	Magnoliopsida	Superrosids	Vitales	Vitaceae	Vitis	Vitis cinerea var. helleri x Vitis rupestris	GCA_945999865.1
Eukaryota	Viridiplantae	Streptophyta	Magnoliopsida	Superrosids	Vitales	Vitaceae	Vitis	Vitis riparia x Vitis cinerea	GCA_900538005.1
Eukaryota	Viridiplantae	Streptophyta	Magnoliopsida	Superrosids	Vitales	Vitaceae	Vitis	Vitis rotundifolia	GCA_022557335.1
Eukaryota	Viridiplantae	Streptophyta	Magnoliopsida	Superrosids	Vitales	Vitaceae	Vitis	Vitis cinerea	GCA_022059055.1
Eukaryota	Viridiplantae	Streptophyta	Magnoliopsida	Superrosids	Vitales	Vitaceae	Vitis	Vitis rupestris	GCA_022059035.1
Eukaryota	Viridiplantae	Streptophyta	Magnoliopsida	Superrosids	Vitales	Vitaceae	Vitis	Vitis x doaniana	GCA_022059015.1
Eukaryota	Viridiplantae	Streptophyta	Magnoliopsida	Superrosids	Vitales	Vitaceae	Vitis	Vitis aestivalis var. linsecomii x Vitis rupestris	GCA_022058835.1
Eukaryota	Viridiplantae	Streptophyta	Magnoliopsida	Superrosids	Vitales	Vitaceae	Vitis	Vitis hybrid cultivar	GCA_022058775.1
Eukaryota	Viridiplantae	Streptophyta	Magnoliopsida	Superrosids	Vitales	Vitaceae	Vitis	Vitis amurensis	GCA_016071775.1
Eukaryota	Viridiplantae	Streptophyta	Magnoliopsida	Superrosids	Vitales	Vitaceae	Vitis	Vitis labrusca	GCA_011039315.1
Eukaryota	Viridiplantae	Streptophyta	Magnoliopsida	Superrosids	Vitales	Vitaceae	Vitis	Vitis x labruscana x Vitis vinifera	GCA_008326845.1
Eukaryota	Viridiplantae	Streptophyta	Magnoliopsida	Superrosids	Vitales	Vitaceae	Vitis	Vitis riparia	GCA_004353265.1
Eukaryota	Viridiplantae	Streptophyta	Magnoliopsida	Superrosids	Vitales	Vitaceae	Vitis	Vitis aestivalis	GCA_001562795.1
Eukaryota	Viridiplantae	Streptophyta	Magnoliopsida	Superrosids	Vitales	Vitaceae	Vitis	Vitis cinerea x Vitis riparia	GCA_001282645.1
Eukaryota	Viridiplantae	Streptophyta	Magnoliopsida	Superrosids	Vitales	Vitaceae	Vitis	Vitis vinifera	GCA_000003745.2
Eukaryota	Viridiplantae	Streptophyta	Magnoliopsida	unclassified	Dipsacales	Caprifoliaceae	Lonicera	Lonicera maackii	GCA_023512865.1
Eukaryota	Viridiplantae	Streptophyta	Magnoliopsida	unclassified	Dipsacales	Caprifoliaceae	Lonicera	Lonicera japonica	GCA_021464415.1
Eukaryota	Viridiplantae	Streptophyta	Polypodiopsida	unclassified	Polypodiales	Dryopteridaceae	Dryopteris	Dryopteris marginalis	GCA_027576515.1
Eukaryota	Viridiplantae	Streptophyta	Polypodiopsida	unclassified	Polypodiales	Dryopteridaceae	Polystichum	Polystichum acrostichoides	GCA_025802375.1
Eukaryota	Viridiplantae	Streptophyta	Polypodiopsida	unclassified	Polypodiales	Pteridaceae	Adiantum	Adiantum nelumboides	GCA_022343405.2
Eukaryota	Viridiplantae	Streptophyta	Polypodiopsida	unclassified	Polypodiales	Pteridaceae	Adiantum	Adiantum capillus-veneris	GCA_014529385.2
Eukaryota	Viridiplantae	Streptophyta	Polypodiopsida	unclassified	Polypodiales	Pteridaceae	Ceratopteris	Ceratopteris richardii	GCA_020310875.1
Eukaryota	Viridiplantae	Streptophyta	Polypodiopsida	unclassified	Salviniales	Salviniaceae	Azolla	Azolla nilotica	GCA_910574485.1
Eukaryota	Viridiplantae	Streptophyta	Polypodiopsida	unclassified	Salviniales	Salviniaceae	Azolla	Azolla microphylla	GCA_910574305.1
Eukaryota	Viridiplantae	Streptophyta	Polypodiopsida	unclassified	Salviniales	Salviniaceae	Azolla	Azolla caroliniana	GCA_910574225.1
Eukaryota	Viridiplantae	Streptophyta	Polypodiopsida	unclassified	Salviniales	Salviniaceae	Azolla	Azolla rubra	GCA_910574125.1
Eukaryota	Viridiplantae	Streptophyta	Polypodiopsida	unclassified	Salviniales	Salviniaceae	Azolla	Azolla mexicana	GCA_910574105.1
Eukaryota	Viridiplantae	Streptophyta	Polypodiopsida	unclassified	Salviniales	Salviniaceae	Azolla	Azolla filiculoides	GCA_910574055.2

## Sheet: RNAcentral
ID	sequence
URS00019D07E9_3702/1-267 Arabidopsis thaliana (thale cress) ncRNA	AAGGGGUGUGGGAACCUAGGAGAUGAGUCUGCUUAUUGAUUGCUAAACCCUGAACCCUCUCAUGUUAACUAUGGGAAUUAAUUACUGGGGGUCUUAGGCCGGCGUUUCCCCCGAAAAAUAAUGAAAAAACGUCGAUGGCUACAUAAGAGGCUCGUCUCCAAAAAGUAGACCAGGAGGUUGGGUUUGGUUCGUAGGUGGUUCUGUUGAAACUAGAUUAGUGUCUGCGGUUAACCGUUUCCUCGCCUUACCCUCCCACCCCCAAAUAUU
URS000000CD38_3702/1-259 Arabidopsis thaliana (thale cress) partial long non-coding RNA	AGGGGUGUGGGAACCUAGGAGAUGAGUCUGCUUAUUGAUUGCUAAACCCUGAACCCUCUCAUGUUAACUAUGGGAAUUAAUUACUGGGGGUCUUAGGCCGGCGUUUCCCCCGAAAAAUAAUGAAAAAACGUCGAUGGCUACAUAAGAGGCUCGUCUCCAAAAAGUAGACCAGGAGGUUGGGUUUGGUUCGUAGGUGGUUCUGUUGAAACUAGAUUAGUGUCUGCGGUUAACCGUUUCCUCGCCUUACCCUCCCACCCCC
URS00023B9D3B_81985/114606-114974 Capsella rubella (C. rubella) long non-coding RNA (CRUB_LNC003226)	AGUUUGUCCCACAUCGGACAGUGGAGACAGAAGCUGAGCUGUUUAAAUAGAGAAAGGUUUGGUCAAAAUCGGCAACGGGGUGGGAACCUAGGAGAUGGGUCUGCUUAUUUACUACUAAACCCUGAACCCUCCCAUGAUUACUCGAUGGGAAUGAUAUAAUGUUGGGGGUCUUUGGCCGGCGUUUCCCCCGAAAAAUAAUUAAAAAACGUCGAUGGCUACAUAAGAGGCUCGUCUCCUUAAACAGUGAAUAAGGUUGGGUUUGGUUCGUAGGUGGUUCUGCUGAAGCUAGUUUAGUGUCUGCGGUUAACCGUUUCCUCGCCUUACCCUCCCACCCCCAAAUUUUGUUUUUCCUAACCAUUAUUUGAAAUA
URS00019BEE70_81970/1-268 Arabidopsis halleri ncRNA	AAGGGGUGUGGGAACCUAGGAGAUGAGUCUGCUUAUUGAUUGCUAAACCCUGAACCCUCUCAUGUUUAACGAUGAGAACUAAUAUUGGGGGUCUUUGGCCGGCGUUUCCCCCGAAAAAUAAUUAAAAAACGUCGAUGAUUGCAUAAGAGGCUCGUCUCCAAAAAGUAGACCAAUAGGUUGGGUUUGGUUCGUAGGUGGUUCUGUUGAAACUAGAUUUAGUGUCUGCGGUUAACCGUUUCCUCGCCUUACCCUCCCACCCCCAAAUUUU
URS00019B77C8_59689/1-265 Arabidopsis lyrata ncRNA	AAGGGGUGUGGGAACCUAGGAGAUGAGUCUGCUUAUUGAUUACUAAACCCUGAACCCUCUCAUGUUUAACGAUGAGAAUUAAUAUUGGGGGUUUUGGCCGGCGUUUCCCCCGAAAAAUAAUUAAAAAACGUCGAUGAUUACAUAAGAGACUCGUCUCCAAAAUGUAGACCAAUAGGUUGGGUUUGGUUCGUAGGUGGUUCUGUUGAAACUAGCUAGUGUCUGCGGUUAACCGUUUCCUCGCCUUACCCUCCCAUCCCCAAUUUUU
URS00019AD3EC_72658/5-265 Boechera stricta ncRNA	GGGGUGGGAACCUAGGAGAUGAGCCUGCUUAUGAAUUUCUAAACCCUGAACCCUCCCAUGGUUACGAUGGGAAUAUUGAUGUUGGGGGUCUUUGGCCAGCGUUUCCCCCGAAAAAUAAUGAAAAAACGUUGAUGGUUACGUAAGAGGCUCGUCUCCAAUAGUAGACCAAUGGGUUGGGUUUGGUUCGUAGGUGGUUCUGUUGAAGCUAGAUUAGUGUCUUCGGUUAACCGUUUCCUCGCCUUACCCUCCCACCCCUAAAUU
URS00019CCB8C_3719/5-269 Capsella bursa-pastoris (shepherd's purse) ncRNA	GGGGUGGGAACCUAGGAGAUGGGUCUGCUUAUUUACUACUAAACCCUGAACCCUCCCAUGAUUACACGAUGGGAAUGAUAUAAUGUUGGGGGUCUUUGGCCGGCGUUUCCCCCGAAAAAUAAUUAAAAAACGUCGAUGGCUACAUAAGAGGCUCGUCUCCUUAAACAGUGAAUAAGGUUGGGUUUGGUUCGUAGGUGGUUCUGCUGAAGCUAGUUUAGUGUCUGCGGUUAACCGUUUCCUCGCCUUACCCUCCCACCCCCAAAUU
URS00019CD8E8_50459/6-263 Barbarea vulgaris (winter cress) ncRNA	GGGUGGGACCCAGGAGAUGAGUCUGCUUAUUGUUUACUAAACCCUGAACCCUCCCAUAUUUACGAUGGGAUAUAAUUAAUGGGGGUGUUUGGCCGGCGUUUCCCCCGAAAAAUAAUUAAAAAACGUCGAUGGUUACAUAAGAGGCUCGUCUCCAAAGUAGUGUUUCAAUGGGUUGGGUUGGUUCGAAGGUGGUUCUGUUGAAACUAGAUUAGUGUCUGCGGUUAACCGUUUCCUCGCCUUCCCUCCCACCCCCAAAUU
URS0001A114D6_59289/7-264 Crucihimalaya himalaica ncRNA	GGUGGGACCUAGGGGAUGAGCUUGCUUAUGAACCACUAAACCCUGAACCCUCCCAUAAUUACGAUGGGGACAUAUUGUUGGGGGUCUUUGGCCGGCGUUUCCCCCGAAAAAAAGUAAAAAAACGUCGAUGUUAUAUAAGAGACUCAUCUCCCAAAAGUAGACCAACGGGUUGGGUUUGGCUCGUAGGUGGUUCUGUUGAAGCUAGAUUAGUGUCUGCAGUUAACCGUUUCCUCGCCUUACCCUCCCACCCCCAAAUUU
URS00023990CF_3711/3-344 Brassica rapa (field mustard) long non-coding RNA (BRAP_LNC003018)	GGACAGAAGAGGUUCGUGUCGGAAGGUUUAAAUAGACAAGGCUUGGGUCAAAUAAGGCAACGGGGUGGGGCCCGGAGAUGUAUCUGCUUAUUCCCAUCUAAACCCUGAACUGUCCCUGUUAAAUUGGGGAUUUCAAGCUGUUGGGGGUCUUUGGCCGGCGUUUCCUCCCGAAUAAUAAUCAAAAAACGUCGAUGGUUACAUAAGAGACUCAUCUCCACGUAGGACCCAUUGGGUUUGGGCGGGUUGGUUUGUUAGGUGGUUCUGUUGAAACCAGAUUGGUGUCUGCGGUAACCGUUUCCUCGCCUUUCCCUCCCACCCCCAAAUUUUGUUUGUUCUUUCUAA
URS0002389B74_3711/6-340 Brassica rapa (field mustard) long non-coding RNA (BRAP_LNC003018)	AGAGGUUCGUGUCGGAAGGUUUAAAUAGACAAGGCUUGGGUCAAAUAAGGCAACGGGGUGGGGCCCGGAGAUGUAUCUGCUUAUUCCCAUCUAAACCCUGAACUGUCCCUGUUAAAUUGGGGAUUUCAAGCUGUUGGGGGUCUUUGGCCGGCGUUUCCUCCCGAAUAAUAAUCAAAAAACGUCGAUGGUUACAUAAGAGACUCAUCUCCACGUAGGACCCAUUGGGUUUGGGCGGGUUGGUUUGUUAGGUGGUUCUGUUGAAACCAGAUUGGUGUCUGCGGUAACCGUUUCCUCGCCUUUCCCUCCCACCCCCAAAUUUUGUUUGUUCUUUCUAA
URS00019E73A5_347893/7-262 Eutrema yunnanense ncRNA	GGGGUGGGGCUCAGGAGAUGAGUCUGCUUAUUAUUAACUAAACCCUGAACCUUUCCUCUUAAGGGAAUCUAAACUAUUGGGGGUGUUUGGCCGGCGUUUCCCCCGAAAAAUAACUAAAAAACGUCGAUGGUUACAUAAGAGACUCGUCUCCAAGUUGGACCAUUGGGCUGGGUUUGGUUCGUUAGGUGGUUCUGCUGAAACUAGAUUAGUGUCUGCGGUUAACCGUUUCCUCGCCUUCCCUCCCACCCCCAAUUUU
URS00019DE03E_98039/6-266 Schrenkiella parvula ncRNA	GGUGGGACCUAGGAGAUGAGACUGCUUAUUCUUAGCUAAACCCUGAACCGUUCCUUGUAAAAGUGGGAAUUUCAAACUAAUUGGGGGUCUUUGGCCGACGUUUCCCCCGAACAAUAAUGAAGAAACGUCGAUGGUUACAUAAGAGGCUCAUCUCCAAGUUCGAACCAUAUUGGGUUGGGUUGGUUUGUAGGUGGUUCUGUUGAAACUAAGAUUAGUGUCUGCGGUUAACCGUUUCCUCGCCUUCCCUCCCACCCCCAAAUU
URS00019B9950_72664/5-260 Eutrema salsugineum ncRNA	GGGGUGGGACCCGGAGAUGAGUCUGCUUAUUAUUCUCUAAACCCUGAACUCUCCCACUCAAGUUGGGAAUUUAAACCAUUGGGGGUAUUUGGCCGGCGUUUCCCCUGAGUAAAUUAAAAAACGCCGAUGGUUACAUAAGAGGCUCGUCUCCAUGUUGAACCAAUGGGUUGGGUUUGGUUUGUUAGGUGGUUCUGUUGAAACUGGAUUAGUGUCUGCGGUUAACCGUUUCCUCGCCUUUCCCUCCCACCCCCAAAUU
URS00019D40E8_50452/2-258 Arabis alpina (gray rockcress) ncRNA	GGGACCUAGGAGAUGGGUCUGCUUAUACCUAUCUAAACCCUAAACCAUUCCAUGAUAAGAUGGAUAAUUAUUAAUUUGGGGGUGUUUGGCCGGCGUUUCCCCUGUAAAAUAAUGAAAAAACGUCGAUGAUUACAUAAGGGACUCAUCUCCGAAGUAGACUACAUGGGUUGGGACUGGUUCGUAGGUGGUGCUGUUGAAACUAUGAUUAGUCUCUGCGGUUAACCGUUUCCUCACCUUUCCCUCCCACCCCUAAAUUU
URS00019C2AB8_347889/7-229 Eutrema heterophyllum ncRNA	ACUAAACCCUGAACCUUCCCUCUUAACGAUGGGAAUCUAAACGAUUGGGGGUGUUUGGCCGGCGUUUCCCCCGAAAAAUAAUUAAAAAACGUCGAUGGUUACAUAAGAGGUUCGUCUCCAAGUUGGACCAUUGGGUUGGGUUUGGUUCGUUAGGUGGUUCUGCUGAAACUAGAUUAGUGUCUGCGGUUAACCGUUUCCUCGCCUUCCCUCCCACCUCCAAAUU
URS00019B9551_311912/8-264 Conringia planisiliqua ncRNA	GGGUGGAGCCCAGGAGAUGAGUCUGCUUAUUCUCAUCUAAACCCUGAACCCUCCCUGAAAAGUGGGAAUUUAUAUAAUUGGGGGUGUUUGGCCGGCGUUUCCCCCGAAAAAUAAUUAAAAAACGUCGAUGGUUACAUAAGAGACUUGUCUCCAAAGUAGACCGGGCUGGGUUGGUUCGUUAGGUGGUUCUGUUGAGAACUAGAUUAGUGCUUCUGCAGUUAACCGAUUCCUCACCUUCCCUUCCACCCCCAAAUUUU
URS0001A08804_310722/11-273 Leavenworthia alabamica ncRNA	GGGCCCAGGAGAUGAGCCUGCUUAUUGAUAUCUAAACCCUAGUCACUCCCAUAUUACAAUGGGUUAUUAUCAACGGGGGUCUUUGGCCGGCGUUUCCCCUGAAAAAUAACUAAAAAACGACGAUGGCUACAUAAGAGGCUUGUCUCCAAAGUUGUAGUAAUGGGCCGGGUUGGUUCGUAGGUGGUUCUGUUGUAACUAGAAAGACUAUAGAGUAGUAGUGUCAGCGGUUAACCGUUUCCUCGCCUGCCCUUCCCACCCCAACU
URS00019F2062_13288/5-263 Thlaspi arvense ncRNA	GGGGUGGGACUCUAGAGAUGGGUCUGCUUAUGAUUAACUAAACCCUGAACCUUCCCUCUUACCGUUGGGAAUUUAUACUAUUGGGGGUGUUUGGCCGGCGUUUCCCCCGAAAAAUAAUGAAAAAACGUCGAUGGUUACAUAAGAGGCUCAUCUCCAUGUUGAACCAUUGGGUUGGGUUUGGUUUGUUAGGUGGUUCUGUUGAAACUUUGGUUAGUGUCUGCGGUAAACCGAUUCCUCGCCUUUCCUCCACCCCCAAAUU
URS0001A1205A_69181/8-273 Brassica cretica ncRNA	GGUGGGCCCCAGGAGAUGUGUCUGCUUAUUCCCAUCUAAACCCUGAACCGUCCCUGUUAAAUUGGGGAUUUUAAGCUGUUGGGGGGUCUUUGGCCGGCGUUUCCCCCCCGAAUAAUAAUCAAAAAACGUCGAUGGUUUCAUUAGAGGCUCAUCUCCAUGUAGACCCAUUGGGUUGGGCGGGGGUUGGUUUGUUAGGUGGUUCUGUUGAAACCAGAUUGGUCUCUGCGGUUAACCGUUUCCUCGCCUUUCCCUCCCACCCCCAAAUU
URS00019B8311_3707/4-266 Brassica juncea ncRNA	GGGGUGGGGCCCACGAAAUGCGUCUGCUUAUUACUAUCUAAACCCUGAACCAUCCCUGUUAAACUGAGAAUUUCAAGCUGAUGGGGGUCUUUUGCCGGCGUUUCCCCCAAAAAUAAUCAAAAAACGUCGAUGGCUACAUAAGAGGCUCAUAUCCAUGUAUACCCACUGGGUUGGGCAGUGUUGGUUUGUUAGGUGGUUCUGUUGAAACUAGAUUUGUUUCUGCAGUUAACCGUUUCCUCGCCUUUCCCUCCCACUCCCAAAUU
URS0001A03E14_3711/5-267 Brassica rapa (field mustard) ncRNA	GGGUGGGGCCCGGAGAUGUAUCUGCUUAUUCCCAUCUAAACCCUGAACUGUCCCUGUUAAAUUGGGGAUUUCAAGCUGUUGGGGGUCUUUGGCCGGCGUUUCCUCCCGAAUAAUAAUCAAAAAACGUCGAUGGUUACAUAAGAGACUCAUCUCCACGUAGGACCCAUUGGGUUUGGGCGGGUUGGUUUGUUAGGUGGUUCUGUUGAAACCAGAUUGGUGUCUGCGGUAACCGUUUCCUCGCCUUUCCCUCCCACCCCCAAAUU
URS00019C857D_3730/4-267 Sisymbrium irio ncRNA	GGGGUGGGGCCUAGGAGAUGAGUCUGCUUAUGCUUAUCUAAACCCUGAACCUUCCUGCAUAAAGGGAUUUUAAUUGUUUGGGGGUCUUUGGCCGGCGUUUCCCCCGAAAAAUAAUUAAAAAACGUCGUUGAUUAUAAGAGACUCGUCUCCAAGUAGACCCUAUUGGGUUGGGCUUGGGCUGGUUCGUUAGGAGGUUCUGUUGAAAACUAGAUUAGUUAUUCUGCGGUUAACCGUUUCCUCGCCUUCCCACCCACCCCCACAUUU
URS00019A6981_109996/5-253 Raphanus raphanistrum ncRNA	GGGUGGGGCCCAGGAGGUGUGUCUGCUUAUUACCAAUCUAAACCCUAACCAAUCCCUGUAUACUUGGGGGUCUCAAGCUAUUGGGGGUUUUUCCGGCGUUUCCCCCGAAUAAUAAUAUGAAAAAACACUCCGAGGCUAAGCGACUCAUCUCCAUUGGUUUGGGCGGGUUGGUUUGUUAGGUGGUUCUGUUGAAAUUAGAAUAGUCUCUGCGGUUAACCGUUUCCUCGCCUUCCUCCCACCCCCAAAUUU
URS00019A2FF3_345537/9-235 Euclidium syriacum ncRNA	GUGGGCCCAGGAGAUGAGGCUGCUUAUGCUUAGCUAAACCCUAAACCUUCCCAGCUUAUGAUGGGAUAAUUAUGUAAUGGGGGUGUUUGGCCGGCGUUUCCCCUGAGAUAUAAUGAAAAAACGCUGAUGGUUAUAUAAGAGUCUACAUCUCCAAGUAGUCAUAUGGGCUUGGGUUUGCUCGUAGGUGGUUAGUUCCGUUUCCUCGCUUUCCCUACCACCCCCAAUUU
URS00019A3A2A_3726/5-253 Raphanus sativus (radish) ncRNA	GGGUGGGGCCCAGGAGGUGUGUCUGCUUAUUACCAAUCUAAACCCUAACCAAUCCCUGUAUACUUGUGGGUCUCAAGCUAUUGGGGGUUUUUCCGGCGUUUCCCCCGAAUAAUAAUAUGAAAAAACACUCCGAGGCUAAGCGACUCAUCUCCAUUGGUUUGGGCGGGUUGGUUUGUUAGGUGGUUCUGUUGAAAUUAGAAUAGUCUUUGCGGUCAACCGUUUCCUCGCCUUCCUCCCACCCCCAAAUUU
URS00019A4F31_228871/9-261 Aethionema arabicum ncRNA	GGGCCCGGGAGAUGAGCUGCUUACGAUCAUUAACCCUAAACCGAGUAUAUCGUGAAACGCGAUAUAUUAGCCAGUAGUUGGGGGUAUUUUCGGGCGUUUCCCCUGGGAAUAAAUUAAAAAACGUCCCAGACAAGUGACAGUCUCAUCUCCCACAGUAGUGUCAUUAAACCGGGUGGGUUGGCUUGUAGGUGGUGCUGCACGCUAUGGUUAGCGCCUGCGGUUUACCAAUUCCCAGCCAACCCAACCACCCAAC
URS00019E8076_138855/9-246 Aristotelia chilensis ncRNA	GGGUGUGGGGCUGGGAGUUUCCCGUGGCCUAUUAAACCCUAAACCUCCUUGAAAAAGGGAUUAAAUGUGGGGGUCUUUGCCCGGUGUUUCCCCCGUGUAAAAAAGAAACGUCGAUGCACUGCGCGGGUAAAUUCCCAUGUUGACCAAAUUGCCCCUCGAGAGGUUUGUAGGUGGUGCUGCCUGCAUCUGACAGGUGUCUUGUGGCUACUGGUUGUCCUCACCUCUCGAGCACCCCCAC
URS00019E4BBD_124943/22-256 Azadirachta indica ncRNA	AGUUUGCACGCGCCGCUCUAAACCCUAAACCUUUCUCCAUCCACUGUGGGGCAUAUUGUGGGGUCUUUAUCCGACGUUUCCCCCGUGCGGUUAAAACAAGAAACGUCGAUGCACAACGCGUGUGAAUUUCUCAAGUUGACUAUACUGCCCCUGAGAGGUUUGUAGGUGGUACUGCCAACAUCUGACAGGUGUCUCGCAGCUACUGGUCGUCCUCGCCUCUCAAGCACCCCCAAUU
URS00019CE199_28532/17-258 Tarenaya hassleriana ncRNA	ACACGAGGCUGCAUAAAUAAACUAAACCCUAAACCUUGCCUGGUUGUUUAGGGCGGUUCUCGGAUACUCGUGGGGAUGUUAGGCCUGCGUUUCGCCCCCCUUUGAAUCGAAACGCAGACGCCUCUAUGAGUCUUCGUGUGGUGUAUGGGCCUGGGUUUGGGCUUGCAGGUGGUGAUUGUCGGCGUCAGGAUGACGUCACCGCCGUUCACCGUUGUCCUCGCCAACCCAACCACUCCACAAAU
URS00019A8AB0_4097/5-243 Nicotiana tabacum (common tobacco) ncRNA	GGGUGUGGGGUUGAGAUUGCACAUAAAUAUUGUUAAACCCUAAACCACUUCUGUAACCAGAAGGUUUGUGGUAGGGGUGGUUUGUCCGGUGUUUCCCCCUUUAAAAAAAGAAACACCGAUGCCUGCCGUGUGUAUCUCAAAGUUGAUUAUAUAUCCCCUGGCAAGUUUGUAGGUAGUGCCAUUGGCAUGAAAAAUGUCUUGUGGUCACUUCAUUCCUCGCUUGCCAAGCACCUCCAAUU
URS0001A14CFA_3775/4-256 Cephalotus follicularis ncRNA	AGGGGGUGUGGGGCAGGGAACCGCAUGUGAAUAUCCAAACCCUAAACCCCAUUCCCAUGGAAGGGGAUACAAAGUGGGGGGUCUUUCUCCGGUGUUUCCCUCCAGGUGGUAAAAGAAAGAAACUCCGAUGCCUUUCACGUGUAAUUCCCAAGUUGACUGAAAUGUCCCUUGAGAGGUUUGAAGGUAGUGCUGCCUGCAUCUGGGAUGGGUGUCUUGUGGCAACUGGUUGUCCUCACCUCUCGUGCACCCCCCC
URS00019AAD5A_159041/8-252 Citrus hindsii ncRNA	GGGGUGUGGGGUUUGGAAAUUGCACGUGCCUUUAUUAAACCCUAAACCCUUCCCCUUAGCGGGCAAAUUGUGGGGUCUUUGUCCGGUGUUUCCCCGUGCGGUUUAAAAAAGAAACGUCGACGCCCGGCGCGUGUGAUUUCCGAAGUCGACGAAAUUUGCCCCCGAGAGGAUGUUUAGGGGGUGAGCUGCCGGCACCUGACAGGUGUCUCGCGGUUACCGGUUAUCCUCGCCUCUCAAGCACCCUC
URS00019BBCC4_210143/9-268 Corchorus capsularis ncRNA	GGGGGUGUGGGGACUGGGAGUGGCCUCGGUCCUAUCAAACCCUAAACUAUCCUCUAUUCAGGAAUAUAACAACUGUUGGGGUCUUUCUCUGGUGUUUCCCCCGUGUGGUCAAAAUAAGAAACAUCAAUGCCCGACGAGUGGCCACUCCCAAGUGGCGAAUUGUGUCUCCGCAAGAGGAGUAGCAGGCCGGGCUGGGUGCGCCAACUCGUGCUUAACAGCUAUCAGGUCCUCGCCUCUUGGCCACCCCCAAACUAUUUUUU
URS00019BE21D_74649/6-258 Rosa chinensis ncRNA	GGUGUGGGGCGAGAAAUGACACGUGGAAUGAUACCCUAAACCCGCCACUCUGUCCUUGUUAAAGGGCAGAGCACCAAACCAUUGGGGUCGUUUCCCGAUGUUUCCCUCGUGUGGUUAAACAAAGAAACGUUGAUGCCGCGCGUGUCAUUUCCCACGUGGAAAACCCCUCGAGAGGUUUGCAGGUGGUGCUGCUCGCCGGUUCAGGCGGUACGCGGUUACUGGUUUCCUCGCCUCUCCUGCACCCCCACAACAU
URS00019ABB35_85681/37-248 Citrus clementina ncRNA	UUAUUAAACCCUAAACCCUUCCCUUAGCGGGCAAUUUGUGGGGUCUUUGUCCGGUGUUUCCCCCGUGCGGUUUAAAAAAGAAACGUCGACGCCCGGCGCGUGUGAUUUCCAAAGUCGACGACAUUUGCCCCCGAGAGGUUGUUGAGGGGGUGAGCUGCCGGCACCUGACAGGUGUCUCGCGGUUACUGGUUAUCCUCGCCUCUCAAGCACCC
URS00019E866F_4093/7-241 Nicotiana rustica (Aztec tobacco) ncRNA	GGGGUGUGGGGUUGAGAUUGCGCACAAGUUUUCUUAAACCCUAAACCGCUUCUGUAAUCAGAAGAUUUGUGAAAGGGGUGGUUUGUCCGGUGUUUUCCCCUUUAAAAAAAGAAACACCGAUGCCUGUUGUGUCUAUCUCAAAGUUGAAUAUAUCUCCCUGGCAAGUUUGUAGGUAGUGCCAUUGACAUGAAAAUUGUCUUGUGGUCACUUCAUUCCUCGCUUGCCAAGCACUCCC
URS00019C392B_295327/9-266 Populus simonii ncRNA	GGGUGUGGGGUAGGGAUCAGUACAUGCGUCCGCAAACCCUAAACCUGUCCCUCUCUUGGGGGAGUUCAAUUAAUGGGGGGGUCUUUGACCAGUGUUUCCCCUCGUAGUGGUUAAAAAACAGAAACGCUGAUGCUCUCUCCUUGCAUGGUGGCUGUUUCCCUCGUUGACAAGCCUCCCCUUGAGAGGAGUAUCGAGGUGGUACCGCUUACAUCUGGCCGGUGUCUCGGGGUACUGGAUUCCUCGCCUCUCUACCACCAC
URS00019B283E_76974/39-258 Atalantia buxifolia ncRNA	UUGUUAAACCCUAAACCCUUCCCUUAGCGGGCAAAUUGUGGGGUCUUUGUCCGGUGUUUCCCCCGUGCGGUUUAAAAAAGAAACGUCGACGCCCGGCGCGCGUGAUUUCCAUAGUCGACGAAAUCUGCCCCCGAGAGGAUGUUAAGGGGGUGAGCCGCCUGCACCUGACAGGUGUGUCGCGGUUACCGGUUGUCCUCGCCUCUCAAGCACCCCCAUUUUU
URS00024034C5_3750/74-300 Malus domestica (apple) long non-coding RNA (MDOM_LNC011212)	CAACCCUAAACCAUGCCCCGAUUAUUCGGGUAAAACCAGUAAGGGGUCUUUAUCCGGUGUUUCCCCCGUGCGGCCAAAAAAAGAAACCACGACGCCUCGCGCUGUAUAUUCCCGCGUGGGUAAAAAAAGCCCUCGAGAGGUUUGAAGGUGGUGCUGCUGACUCCUGUUGUUUGUCCUCUCUUGGGGUUUGCCCAGGUGUCUCGCGGUUACUUGUUGUCCUCACCUCU
URS00019B788A_113446/7-239 Echium plantagineum ncRNA	GGUGUGAGUCUGGGAUUUCCAUGUGACCUAUUUAAACCCUAAACCCAUCCCUUGAAAAGGGUAGUAAUAUUGGGGUCUUUUGCCCGGCGCUUCCCCCUCCCAAGAAAAGAAUAGCCGAUGCCUUGAAACGUGUGAAAUCUCGGGGUCGAACCUAUAGCUCAUGAGAGGGAUCUGGUUUGGCUGCCAUCAAUUCAAAUAUUGGUUCGCGGUUCAUGUUCCUCCCCUCCCAACCA
URS000236B9AB_4565/90909-91132 Triticum aestivum (bread wheat) long non-coding RNA (TAES_LNC012537)	AGGGCUCCAUGGUGGCGUCUGCCUCAAAAAAUAAUGUAAAAACAUGGCAUGUCUUUGAAGGAUGAAAGGGUGCUUCCCUCAAAAAUAGAACAUGAUGCGGAUUUGGUGGCCCCCCAUGUCCUUGCGACAUGAUCCCUUCUUAGGCCAUGCGGGUCCCCUGGGCCUCCCCUACGCGAGUCCCUCAGACUCCCGAUUCAUUUUCCUUCAUCUAUCAAUGAUGUAUU
URS00019A3B9B_267555/22-240 Cuscuta australis ncRNA	UUUCUCAGGCAAUGCCAAACCCUAAACCGCCCUAGAAACAGGGAUUCUAGACUCCGGGGUGUUUGUCCGGCUGUUUCCCCGACAAAAAAGAAACGCCGAUGCCCGGCCCGAGACUCCGCCGCGAUGGAAAAUAAUUUGCACCGCGGGAGGGCUAGAAGGGAGUCUUGUCGGCAUGUGGGGUCACAUGUUUGACGGUUUCUAUUCCUCGCCCUCCCAAUC
URS00019D2466_1472648/35-267 Aquilaria agallochum ncRNA	UGCUAUCUCUACCCUAAACCCGCCCUUGUUCCUGGGUAAUGACAUUGUUGUUGGGGUCUUUCUCCGGAGUUUCCCCCGUGCGGUUGAAAAAAAAGAAACUCCGAUGCCUCGUGCGUGGCCAUGCACGGCGUUGGAAAUAAAAUGAUAUCGCCCUGGAGAAGGAUGAGGGUGGUGCUGCAUGCAAUACAAGUGCACCAGUGGUCAUCGUAGCCCCUCCUCUCCACCACCCCCAC
URS00019D417B_93759/9-260 Corchorus olitorius ncRNA	GGGGUGUGGGGACUGGGAGUGGCCUCGGUCCUUUCAAACCCUAAACUAUCCUCUGUUUAGGAAUACAACAUCAGUUGGGGUCUUUCUCUGGUGUUUCCCCCGUGUGGUCAAAAUAAGAAACAUCAAUGCCCGACGAGUGUCCACUCCCAAGUGGCCAAUUGUCCGCCGCAAGAGGAAUUAAGCCAGGCCGGGCUGGGUGCGGUAACUCGUGCUUAACAGCUAUCAGGUCCUCGCCUCUUGGCCACCCCCAAA
URS00023FCCF3_4565/20142-20365 Triticum aestivum (bread wheat) long non-coding RNA (TAES_LNC012538)	AGGGCUCCAUGGUGGCGUCUGCCUCAAAAAAUAAUGUAAAAACAUGGCAUGUCUUUGAAGGAUGAAAGGGUGCUUCCCUCAAAAAUAGAACAUGAUGCGGAUUUGGUGGCCCCCCAUGUCCUUGCGACAUGAUCCCUUCUUAGGCCAUGCGGGUCCCCUGGGCCUCCCCUACGCGAGUCCCUCAGACUCCCGAUUCAUUUUCCUUCAUCUAUCAAUGAUGUAUU
URS0002415E2C_4565/20142-20365 Triticum aestivum (bread wheat) long non-coding RNA (TAES_LNC012537)	AGGGCUCCAUGGUGGCGUCUGCCUCAAAAAAUAAUGUAAAAACAUGGCAUGUCUUUGAAGGAUGAAAGGGUGCUUCCCUCAAAAAUAGAACAUGAUGCGGAUUUGGUGGCCCCCCAUGUCCUUGCGACAUGAUCCCUUCUUAGGCCAUGCGGGUCCCCUGGGCCUCCCCUACGCGAGUCCCUCAGACUCCCGAUUCAUUUUCCUUCAUCUAUCAAUGAUGUAUU
URS00019CBA75_3641/7-210 Theobroma cacao (cacao) ncRNA	GUGUGGGGGUUGGGAGUAGUCUCGGUAUUCUCAAACCCUAAACCGUCCUGGGGUUAGGGGUCUAAAUAACCGUUGGGGGUCUUUCUCUGGUGUUUUCCCCGUGUGGUCAAAAAAUUGAAACACCAACGCCCUACGAGUGUCUGCUCCCACGUGGUUAAUCUCGUCCCCUCAAGAGGAGUUGCAGGCCGGGCUGGGUGCGUUAGA
URS00019AD575_29729/50-190 Gossypium arboreum ncRNA	UCCAACCCUAAACCCGCCUUGGUUUGGGUAAACAUUUGCGGAGGUCUUUCUCUAGUGUUUCCCUCGUGUGGCUAAAAAAAGAAACACUAAUGCCCAACGAGUGCUGUCUCGCAAGAGGAGUAGAAGGUCGGGUUGGGUAUG
URS0001A0644C_47615/28-177 Gossypioides kirkii ncRNA	UCGAUAUUUCUUAACCCUAAACCUACCUUGGUUUGGGUAACUAAUUGUUGAGGUCUUUCUCUAGUGUUUCCCUCGUGUGGUUAAAAAAAGAAAAACUAAAGCCCGACGAGUGCUGUCUCGACAAGAGGAAUUGUAGGUCGGGUUGGGUAU
URS0000D57F6E_9606/1192-1527 Homo sapiens (human) non-protein coding lnc-LYZL1-14:1	CUCCCACACCAGUAAAAUGGGAAUAAUAAUAAGAUAUCUUGAUGGACUGUUGUGAUAAAUGAGAAAAUCAGUGUAAAGUGCUUGGAGAUGUGCCUAGUGCAGAGUGGGCACUUGCUGAAUGUUAAUUAUUUGUAUAACUUGCUGGUGUGGGAAGCCUGACUCUUCUCCGGCUGGAAUCCCACAGGCCUGCACAACAGUAAAUGGCCCCGCUGCUAACCCCCAAGAUCUAUAGUGAAUACACAGGGAGGAUGGUUAAUGACUGAAGGGCUCUGGAAAGGGGAUAAGAGGCCGGCUUCCUUCCCCAGAUCGCACUCCAACACCCAGAGGACUGCUAUU
URS00022B5DD6_9483/837-954 Callithrix jacchus (white-tufted-ear marmoset) lncRNA (ENSCJAG00000057466.2)	AAUUGCCUUUCAUGGGUCUGAGGCUGGGGCACACCCUGAGAAAGAAUGAGAAAACGUGGGGCAGCACAGCUCCUCUCCAAAGCCUUCAGAGGAACAAGUUCCUACUUGGUUCUGCUGA
URS0000A80316_10090/294-419 Mus musculus (mouse) predicted gene 45148	CUGGGCCCUAGGAACAGAUUCUGUGGAAGAUCAGUGAAUGCUAUUAACAGCUAAGUGUCUCUCAAGCCUACCCCCCCAACCCCCAAUUAAAAAAAUUUUUUUUGUUGCUUUUUGUUUUUCAAGACA
URS0001A0972A_34316/37-182 Eucalyptus camaldulensis (Murray red gum) ncRNA	AGUAAACCCUAAACCACCCUCUUUCAUGGGUCAAAUAGUGUGAGGGGUCUUUGUCCGGUGUUUCCCCCUUGUGGACUCCCGCGAAAAAGAAACGACCGAUGCCUUCGCACGUGCGGCUUGCCCCGAGGGAGGUUCGCAGGUGGUGC
URS00023563D9_4006/4095-4222 Linum usitatissimum (flax) long non-coding RNA (LUSI_LNC005184)	ACAAUUAUGAGGAGUUUUGGCCUCUCUGCGUAAAAAAAAUAAAAUGAUGGGGGGGUGGGCUAAAGGGGCCGUCCCCCAAAGAUUCGCAAUGAUGGUCUGGAUUGGUUCGAACGUCGAACCAUCAUCAC
URS00023B3012_4006/4135-4262 Linum usitatissimum (flax) long non-coding RNA (LUSI_LNC005184)	ACAAUUAUGAGGAGUUUUGGCCUCUCUGCGUAAAAAAAAUAAAAUGAUGGGGGGGUGGGCUAAAGGGGCCGUCCCCCAAAGAUUCGCAAUGAUGGUCUGGAUUGGUUCGAACGUCGAACCAUCAUCAC
URS00023C4E9F_4006/4258-4385 Linum usitatissimum (flax) long non-coding RNA (LUSI_LNC005184)	ACAAUUAUGAGGAGUUUUGGCCUCUCUGCGUAAAAAAAAUAAAAUGAUGGGGGGGUGGGCUAAAGGGGCCGUCCCCCAAAGAUUCGCAAUGAUGGUCUGGAUUGGUUCGAACGUCGAACCAUCAUCAC
URS000242475B_4006/1664-1791 Linum usitatissimum (flax) long non-coding RNA (LUSI_LNC005184)	ACAAUUAUGAGGAGUUUUGGCCUCUCUGCGUAAAAAAAAUAAAAUGAUGGGGGGGUGGGCUAAAGGGGCCGUCCCCCAAAGAUUCGCAAUGAUGGUCUGGAUUGGUUCGAACGUCGAACCAUCAUCAC
URS0001A04CCB_183838/36-242 Eucalyptus melliodora ncRNA	UGUUAAACCCUAAACCACCCACUUUCUUGGGUCAAAUCGUGUGAGGGGUCUUUGUCCGGUGUUUCCCCCUUGUGGACUCCCGCAAAAAAGAAACGACCGAUGCCUUCGCACGUGCGGCUUGCCCCGAGGGAGGUUCGCAGGUGGUGCUGCCGGCGACCUUUGCCCGGCGCUUGUGGCACUUGUUGUCCUCGCCUCCCGGCCACCCCC
URS000234E50F_4100/7748-8010 Nicotiana benthamiana (N. benthamiana) long non-coding RNA (NBEN_LNC024840)	AAGAAGGUUGUUUUAAUGGACCAAGUUUGGGCCAAAUGUGUUAGGCCCGAGUUAGUAUAACACUGCCCAUCCCAAUCCCCCAAACCCGGUCCAAGUCUACUAAGAGAUUAAACGACGUCGUUUGGCCAAGGUCUCUGUGAUCUCGACCGUUCAUGCCCUCAUAUCGACGGUCCAGGAGCAUUGGGUUGUUUUACAUAUAUAUGUAAUAACUCCUUUGUUAAUAUCAGAGACAGACCGUGUCUUCCUCGUAUCAACCCAGCCCC
URS000235210F_4100/7709-7971 Nicotiana benthamiana (N. benthamiana) long non-coding RNA (NBEN_LNC024840)	AAGAAGGUUGUUUUAAUGGACCAAGUUUGGGCCAAAUGUGUUAGGCCCGAGUUAGUAUAACACUGCCCAUCCCAAUCCCCCAAACCCGGUCCAAGUCUACUAAGAGAUUAAACGACGUCGUUUGGCCAAGGUCUCUGUGAUCUCGACCGUUCAUGCCCUCAUAUCGACGGUCCAGGAGCAUUGGGUUGUUUUACAUAUAUAUGUAAUAACUCCUUUGUUAAUAUCAGAGACAGACCGUGUCUUCCUCGUAUCAACCCAGCCCC
URS00023C662D_71139/11471-11672 Eucalyptus grandis (E. grandis) long non-coding RNA (EGRA_LNC006362)	AACGCCAUUAGAUAUAUCACAGGUUCUCUUCUAAUUGUCGGCCGGGCUGGAAAGGUUUAUUUCCUGGAUGCUUCCUUGAAUCUUUCCAGGCCAAUGCAGGUGGCCGAGGAGAAGGGUUGGUCGCAUUUAUCUCCCCAGCACCCCAACGCUUCCCCUUUUUUAUUUAUAUUUUUAAAUGAUUAUCCUUUCUCCAACAAGGAUU
URS00023AA850_57918/4419-4558 Fragaria vesca (wild strawberry) long non-coding RNA (FVES_LNC003687)	AAAAAUCGGCCUAGGCACCCGGAGAAGGGUAGCCGUCCCGAUUUUAGGCAAAUCGGCGAGUGUCGGCCGCCGACCGUUUUUUGGCCUAGUCGGCUGGGCGGCCAAAAAAAAUUUUUUUUUUUUUUUUUUUUUAAGUGAAA
URS00009B528E_10090/973-1097 Mus musculus long non-coding RNA NONMMUT028818.2	UACAAGUGGAGGUAGGGGUGGGGGUGGGGGAUGGGCAGAUUGAAGCACUCACAUCCAUGGGAUACUGAGUUCUCACCCUUCACCCUCACCCCCAGUUUCUUUGUUUUUGUUUAUUUUUUGAUAGU
URS00022B5338_10116/1904-2065 Rattus norvegicus (Norway rat) lncRNA (ENSRNOG00000064325.1)	GCAGGUGCCCACAGAGGCUCUGGCCUGGAUAGAGUUACAGAUAUCCAACGAGGUCGCUGGGAGUUGGAACUCUGGUCCUCGGGAGAAACGGUGCAUGCUCUUAACCACUGAGCCACCUCUUCAGCCCCCAAAUUCUUUCUUUUUUUUUUUUUUUAAAGAAUU
URS0002372EE2_71139/11506-11707 Eucalyptus grandis (E. grandis) long non-coding RNA (EGRA_LNC006362)	AACGCCAUUAGAUAUAUCACAGGUUCUCUUCUAAUUGUCGGCCGGGCUGGAAAGGUUUAUUUCCUGGAUGCUUCCUUGAAUCUUUCCAGGCCAAUGCAGGUGGCCGAGGAGAAGGGUUGGUCGCAUUUAUCUCCCCAGCACCCCAACGCUUCCCCUUUUUUAUUUAUAUUUUUAAAUGAUUAUCCUUUCUCCAACAAGGAUU
URS0000B2E3F6_10116/511-616 Rattus norvegicus long non-coding RNA NONRATT014210.2	UGCCUCCCAGCCGGUUCUGCAUAGCCACAAACAGUGUCAGGGGCCUGACCGUUUGGUCAGCUUGCUCUGCCUCACCACAUCCCUUGGUUUUGUAUUUUAUUUACAG
URS0000E74888_9157/447-574 Parus major (Great Tit) lncRNA (ENSPMJG00000004048.1)	GCGGGAAUUUGGGGUCUAUUCCCGCCUCCCCCCGCCAAAAAAUGGGAAUUAACACCAGCAAAACCUCGAAUAAUCAGUUUAUUUCCAAUAUAUAGACCAGGAGGUGGGAGGGCAAAGCAGGGGGGAUU
URS0001A07CC7_3414/56-160 Liriodendron chinense ncRNA	AGUUAAACCCUAAACCCUACUUCCUUAAAUGGAGGGUCCUGAUUUCACUAGAGGGUGGUUUGUCCAGUGUUUUCCCCCUCCAAAAAACGAAAACGCUGAUGCCCU
URS0000D43035_9601/318-600 Pongo abelii (Sumatran orangutan) retained intron	AACCCUGCAGCCUUCCCAUGCUAUCUGUUGACAUGGAAAACAAGGAAAAUGGCUCUGUCGGUGUAAAAAAGUAAGUGAAGCUGGCUUCUGAGUUCUGCUUCUGCAAACAACAGAGGGACUUGGUUUCUAUUUUCGUACUUCUUGCUUAUCUACUACAAUACACAGUUUGGGGGUUGCCUUGGUUUGUCUACACUGGCCAGCAGCCUCCCUUCUCCCCCCUACCCCAGUUACCUUUUUCUGUAUUCCAUUUCUAAGACAGAGAUGACUCAGACAUCAAAAUAUA
URS00025F1A84_9823/702-991 Sus scrofa (pig) lncRNA (ENSSSCG00000060145.1)	CAGAGAAGUAGGUCCAGGGACCUAGAGAUUUGUAAAGGUAACCACCAAACUCCUUUGCUUCAGAAUGAGGUAGAAAGGCUGGUCCAGGACCCGUGGGCCAGUUUCCUGAAUAAAGUGAGCAUGUGUAGAGGACCAGAGAGGGCGCUCUUCCCCGGUGAGUUUACCCUGCAAGGUGGAUCUAGUUUUCAUAGCCUUUGGUCCAGACACAGUGCUACUCCAGACACGAAAAGGGCAGAGCCUUGUCCAAGUCCUUCUACCUCUCAUCUAAGUUUUUUUUUUUUUUUUUUUUU
URS00023F77BB_29730/6780-6954 Gossypium raimondii (G. raimondii) long non-coding RNA (GRAI_LNC005877)	GACGGCCCGCCCGAAAUAUGGGAGAGUUCGGGUAAAAAUAUAGGCCCGGAAUAUGGGCUUGGGCAAAAAAAUGAGGCCUGUUUAAAAAAUGGGCCGGGCUCGGGCUCAACUUUUUUGGCCCGGCCCGGCCCGAAUAUAAUAAAUAUUUUUUAUUUUAUUUUUAAUUUAAAAUAAU
URS000238398C_4641/2081-2229 Musa acuminata (dwarf banana) long non-coding RNA (MACU_LNC008135)	GGAAUUCCACUCGAAAGUCAUAACGAAACUGCAAGGGAACCCUCAAGGGAAGCACUUCAGAAGGUAGGCGAGAAGGAAGUAUUUGUUUCCUAGGCGCAUUAGGAAGUUAUGAAAGUACACUACGGUACGGGGUCUGUUUUCUAGCUUCA
URS00023B8AB9_4641/14203-14351 Musa acuminata (dwarf banana) long non-coding RNA (MACU_LNC008133)	GGAAUUCCACUCGAAAGUCAUAACGAAACUGCAAGGGAACCCUCAAGGGAAGCACUUCAGAAGGUAGGCGAGAAGGAAGUAUUUGUUUCCUAGGCGCAUUAGGAAGUUAUGAAAGUACACUACGGUACGGGGUCUGUUUUCUAGCUUCA
URS00024102E1_4641/14172-14320 Musa acuminata (dwarf banana) long non-coding RNA (MACU_LNC008133)	GGAAUUCCACUCGAAAGUCAUAACGAAACUGCAAGGGAACCCUCAAGGGAAGCACUUCAGAAGGUAGGCGAGAAGGAAGUAUUUGUUUCCUAGGCGCAUUAGGAAGUUAUGAAAGUACACUACGGUACGGGGUCUGUUUUCUAGCUUCA
URS00025EC04A_8030/173-342 Salmo salar (Atlantic salmon) lncRNA (ENSSSAG00000083464.1)	AAGGGAAAAAAUGGCAAAGGCAUCAUGUGGCCAAACGGAUAGUGUGGUAGGGAUGCGUCCGUUGGAGGCGAUUUCUCAAUAUCCACAGCGCUCAGGAUCAAUACCUACCUCUAACCAUAUUCUGGAAUAACGCUUUCAGCCUCAUAUUAUUUGUAUCACGUUUUCUUUAU
URS0000C2D21F_4529/32-183 Oryza rufipogon microRNA MIR159	GAGUGGUUAGCAAGGAGUUGAUUCGGCUCCUUGGUCAUGCAAACCACAAGCCUAUCUCUUUUCCUAUGAGAUAGAAUAGUGGGAACCAUGAACAAGCAGCUGUAUCACCCUUCAGAUAAACCUUUCAUUGGAACGAAAGGAGCUCCACUUCA
URS0001A02559_9995/12851-12973 Marmota monax (woodchuck) non-coding RNA	AAAAAGAGGUCGAGGACCAGUCUGGGCCUGUGGGCUGUGGUUUGCUGACUGGUACCGAAGUAGGGCUCUUUGCCCUCCUGCCCACCAAUACUUUGCUAUGAACAUUCUAUUUUUAUUAAUGCA
URS00023B5888_4565/86097-86189 Triticum aestivum (bread wheat) long non-coding RNA (TAES_LNC000599)	UUUUGGGCUGGUUUUUAGGGGGUUUUGCUGCAACACACAAAUGGACUUUGCGGUUACCCGGUUAACCGUUGGAGUACCAAACGACCUCCAAAU
URS00009BACA3_9606/655-792 Homo sapiens (human) HSALNT0207907	UCUCGAAAAAAAUAAAAAAUUAGCCAGGCACAGUAGCAUACACCUGUCGUCCCAGCUAUUCAGGAGGCUGACGUAGGAGAAUCGCUUGAACCUAGGAUGUGUGGCUGCAGUGAGCCAUGUUCUCACCACUGCACUCCA
URS00006CC706_39946/32-183 Oryza sativa Indica Group microRNA MIR159	GAGUGGUCAGCAAGGAGUUGAUUCGGCUCCUUGGUCAUGCAAACCACAAGCCUAUCUCUUUUCCUAUGAGAUAGAAUAGUGGGAACCAUGAACAAGCAGCUGUAUCACCCUUCAGAUAAACCUUUCAUUGGAACGAAAGGAGCUCCACUUCA
URS00006CC706_39947/32-183 Oryza sativa Japonica Group microRNA MIR159	GAGUGGUCAGCAAGGAGUUGAUUCGGCUCCUUGGUCAUGCAAACCACAAGCCUAUCUCUUUUCCUAUGAGAUAGAAUAGUGGGAACCAUGAACAAGCAGCUGUAUCACCCUUCAGAUAAACCUUUCAUUGGAACGAAAGGAGCUCCACUUCA
URS00006CC706_40148/32-183 Oryza glumipatula microRNA MIR159	GAGUGGUCAGCAAGGAGUUGAUUCGGCUCCUUGGUCAUGCAAACCACAAGCCUAUCUCUUUUCCUAUGAGAUAGAAUAGUGGGAACCAUGAACAAGCAGCUGUAUCACCCUUCAGAUAAACCUUUCAUUGGAACGAAAGGAGCUCCACUUCA
URS00006CC706_40149/32-183 Oryza meridionalis microRNA MIR159	GAGUGGUCAGCAAGGAGUUGAUUCGGCUCCUUGGUCAUGCAAACCACAAGCCUAUCUCUUUUCCUAUGAGAUAGAAUAGUGGGAACCAUGAACAAGCAGCUGUAUCACCCUUCAGAUAAACCUUUCAUUGGAACGAAAGGAGCUCCACUUCA
URS00006CC706_4536/32-183 Oryza nivara microRNA MIR159	GAGUGGUCAGCAAGGAGUUGAUUCGGCUCCUUGGUCAUGCAAACCACAAGCCUAUCUCUUUUCCUAUGAGAUAGAAUAGUGGGAACCAUGAACAAGCAGCUGUAUCACCCUUCAGAUAAACCUUUCAUUGGAACGAAAGGAGCUCCACUUCA
URS00006CC706_65489/32-183 Oryza barthii microRNA MIR159	GAGUGGUCAGCAAGGAGUUGAUUCGGCUCCUUGGUCAUGCAAACCACAAGCCUAUCUCUUUUCCUAUGAGAUAGAAUAGUGGGAACCAUGAACAAGCAGCUGUAUCACCCUUCAGAUAAACCUUUCAUUGGAACGAAAGGAGCUCCACUUCA
URS0002383F63_3760/83157-83305 Prunus persica (peach) long non-coding RNA (PPER_LNC002386)	AAUACCGCAACCGCAACCGUAAAUGCGGUUCGGUUCUUAAUACCGCGAUUGCGGUUCGGUUUAUCGCGAUUGCGGUUUUAUUGCGGUAAAAUAUCGGUUGGUUUUUGCGGUUUUUCGGUUUUUCGGUUUAAAAUGCCACCCCUAACUAC
URS00023BC63B_4615/62816-62887 Ananas comosus (pineapple) long non-coding RNA (ACOM_LNC020545)	GGCGAACUGUCUGCAAAGAUCAUUACUCUCUCAUGCUAGCCAUAUGAAUUUAUUGCUGGGGCUUUUUCGUCG
URS0000D40BBF_9598/162-444 Pan troglodytes (chimpanzee) retained intron	AACCCUGCAGCCUUCCCAUGCUAUCUGUUGACAUGGAAAACAAGGAAAAUGGCUCUGUCGGUGUAAAAAAGUAAGUGAAGCUGGCUUCUGAGUUCUGCUUCUGCAAACAACAGAGGGACUUGGUUUCUAUUUUCGUACUUCUUGCUUAUCUACUACAAUACACAGUUUGGGGGUCGCCUUGGUUUGUCUACACUGGCCAGCAGCCUCCCUUCUCCCCCCUACCCCCGUUACCUUUUUCUGUAUUCCAUUUCUAAGACAGAGAUGACUCAGACAUCAAAAUAUA
URS00019E08FD_9995/23684-23844 Marmota monax (woodchuck) non-coding RNA	AUAUAAAUAAAUAAAGUCCAUUGACAACCAAGAAAAUAUUUUAAAAAAAGAAGACAAGAAGAAAGUGUUGGGUGUUGGGGACUGUAGCUCAGUGCUGGAGCACUUGCCUAGCACAGGUGAGACUCUGGGUUCAAUCCCUAGCCCCCUCCCACCAAAUGUGU
URS000227D45F_1297885/158-300 plant metagenome partial contains 5.8S ribosomal RNA, internal transcribed spacer 2, and large subunit ribosomal RNA	AACUCCUCAAAGCUAGCUGGCAGAGUCGGGAUGCACUCUAAGCGUAGUAAACUUGAUAGUCUCGCUUCUGCAGUUGUCCCGGCCGUCUUGCCAUAAAAGCCCAAACUUUUUUGUUUUCUAUGGUUGAUCUCAAAUCAGGUAGG
URS00022ABD8B_1297885/157-300 plant metagenome partial contains 5.8S ribosomal RNA, internal transcribed spacer 2, and large subunit ribosomal RNA	CAACUCCUCAAAGCUAGCUGGCAGAGUCGGGAUGCACUCUAAGCGUAGUAAACUUGAUAGUCUCGCUUCUGCAGUUGUCCCGGCCGUCUUGCCAUAAAAGCCCAAACUUUUUUGUUUUCUAUGGUUGAUCUCAAAUCAGGUAGG
URS0002391A9A_4113/4158-4211 Solanum tuberosum (potato) long non-coding RNA (STUB_LNC004223)	GAUGUUACUCUACUGAUAGAGUCUGAACCCCUUCAUCUCAACUGUGGGAAGCAG
URS0002396E7A_4113/4239-4292 Solanum tuberosum (potato) long non-coding RNA (STUB_LNC004223)	GAUGUUACUCUACUGAUAGAGUCUGAACCCCUUCAUCUCAACUGUGGGAAGCAG
URS00023C1FC5_4113/4172-4225 Solanum tuberosum (potato) long non-coding RNA (STUB_LNC004223)	GAUGUUACUCUACUGAUAGAGUCUGAACCCCUUCAUCUCAACUGUGGGAAGCAG
URS00023DEB1D_4113/3978-4031 Solanum tuberosum (potato) long non-coding RNA (STUB_LNC004223)	GAUGUUACUCUACUGAUAGAGUCUGAACCCCUUCAUCUCAACUGUGGGAAGCAG
URS00023FB527_4113/4207-4260 Solanum tuberosum (potato) long non-coding RNA (STUB_LNC004223)	GAUGUUACUCUACUGAUAGAGUCUGAACCCCUUCAUCUCAACUGUGGGAAGCAG
URS0002400EBA_4113/4373-4426 Solanum tuberosum (potato) long non-coding RNA (STUB_LNC004223)	GAUGUUACUCUACUGAUAGAGUCUGAACCCCUUCAUCUCAACUGUGGGAAGCAG
URS0000D5BAE7_9606/10352-10625 Homo sapiens (human) non-protein coding RFX3-AS1:11	AGGGGUUUGGGGAAGGUAGGAGAUCAAAGUCUUGACUCACUUUUAAACCUGAAACCCUGGAAAGAUAGUGUGGGGAGAAAAAUACAGUAAUGGAAUCCCAAUGAAAAUCUGUUUCAUGCUUUUUAAAAAGAACUAAUAGUGUUUUUUUAGCAGUUUGCUAUAGAAAUAUUGAGUGGAAGGUACAGAGAGUUCCCACAUUCUCCCUCAUUCCUCCCACCAGUUUUCCCUGUUAUUUUGUUAUUAUUUUUAUUUUUUAGUAAAUGAUGGUUCUUUC
URS0000BDA80A_885580/363-452 Fukomys damarensis (Damara mole rat) lncRNA (ENSFDAG00000026270.1)	GCUCAGGCAACUGAAAAUAAGAAAGAAAGACCCUCAUACCUUUGGGGCUCAUUUCCCAAAAGAAGCUCAGAAUGUCUGUUUUCGUUAGUA
URS0000D12B88_9598/318-601 Pan troglodytes (chimpanzee) retained intron	AACCCUGCAGCCUUCCCAUGCUAUCUGUUGACAUGGAAAACAAGGAAAAUGGCUCUGUCGGUGUAAAAAAGUAAGUGAAGCUGGCUUCUGAGUUCUGCUUCUGCAAACAACAGAGGGACUUGGUUUCUAUUUUCGUACUUCUUGCUUAUCUACUACAAUACACAGUUUGGGGGUCGCCUUGGUUUGUCUACACUGGCCAGCAGCCUCCCUUCUCCCCCCUACCCCCGUUACCUUUUUCUGUAUUCCAUUUCUAAGACAGAGAUGACUCAGACAUCAAAAUAUAU
URS0001975193_9823/647-731 Sus scrofa (pig) lncRNA (ENSSSCG00015014026.1)	AAGGUGAACCUGGGUGAGGAAACAGGAAGUUCCUUUUUGCUGAGCUCUAAAUCCUGCUCCCCUGCAUGUUACCUAUACGCAUUAG
URS00019DE4D1_52838/16-150 Musa balbisiana (Balbis banana) ncRNA	GUAAGAGCAUCAAAGCAUCCGUGGGCACAUUGUGCCUAAACCCUAAACCAUGCCUUUCUUAGGUUUGGCUCUUCGCUGAGGUGGUUUUCCCGGCGGUUUAUGCCUCAUAAAACAAAUACCAAACGCCGAUGCCUU
URS00022B1AAD_9483/3870-3953 Callithrix jacchus (white-tufted-ear marmoset) lncRNA (ENSCJAG00000085020.1)	ACUAUGGGAGUACCCACUUCCUCUACACCCACCCCCACCCAAAUUCUUUUUUUUUAAUUUUUUUUUAAUAAAGAUGGGUUUCAC
URS0000CF74AF_9601/162-444 Pongo abelii (Sumatran orangutan) retained intron	AACCCUGCAGCCUUCCCAUGCUAUCUGUUGACAUGGAAAACAAGGAAAAUGGCUCUGUCGGUGUAAAAAAGUAAGUGAAGCUGGCUUCUGAGUUCUGCUUCUGCAAACAACAGAGGGACUUGGUUUCUAUUUUCGUACUUCUUGCUUAUCUACUACAAUACACAGUUUGGGGGUUGCCUUGGUUUGUCUACACUGGCCAGCAGCCUCCCUUCUCCCCCCUACCCCAGUUACCUUUUUCUGUAUUCCAUUUCUAAGACAGAGAUGACUCAGACAUCAAAAUAUA
URS000229D146_1297885/156-288 plant metagenome partial contains 5.8S ribosomal RNA, internal transcribed spacer 2, and large subunit ribosomal RNA	GCAACUCCUCAAAGCUAGCUGGCAGAGUCGGGAUGCACUCUAAGCGUAGUAAACUUGAUAGUCUCGCUUCUGCAGUUGUCCCGGCCGUCUUGCCAUACAAGCCCAAACUUUUUUGUUUUCUAUGUUUGACCUC
URS00021F3F4A_9541/3882-3961 Macaca fascicularis (Crab-eating macaque) lncRNA (ENSMFAG00000057568.1)	AAAUAAAUAACCUCCAAGGCUCAAUAGCCCAAGUUUGCUUUGGUGCAAAGGUGGUGGUUUGGGAACUAGAAAAGUGUGUA
URS0000C93555_290110/80-321 Xenorhabdus budapestensis rne5	AGACGUAAUGUUUAAUCAAACAAUUUAUGGGCUGUGGGUUGCAACUUACUGGACUGGGUAGAACCUGUACUAAUUUAUUACAGUAUCCCCCAAUAAAGAGCGCUGCGUUUCUUCCAAUGAAAGAAAUGAAAUUCAGGCUCGCCGACAAUUAGGCACCUCUAUACAAACGAUAGCCGUGAGGCUGGCGGUUUUGUAAAAGACACGAGGUCAUCGGUUACCAGUAGUGCUUCUCUUUUUACUCG
URS00019B9A17_9606/802-862 Homo sapiens (human) LHRI_LNC1618.1	GCCCACCCCCACGCCCAGCUAAUUUUUUUUUUUUUUUGUAUUUUUAGUAGAGACGGAGUUU
URS0000D36592_9598/449-514 Pan troglodytes (chimpanzee) retained intron	CAGGAGGCAGCUUACUGAUUGCCACCCCCUGGCCCCUUAAUGGCCACCUUAACUAAGGGUGUGAAC
URS000235F22A_4100/30334-30430 Nicotiana benthamiana (N. benthamiana) long non-coding RNA (NBEN_LNC026368)	GGAGCUGAUGGAAGGUAGAUUUGGUCAAUUAUGACCUCCGGUGAGUGAACCUGGGACUUCUCUGCAUACUCCUCUUUUGCUGCAUCCAAGACCCCUU
URS00008C04A9_9606/46-194 Homo sapiens (human) non-protein coding lnc-BRI3BP-5:1	UCUAUCACAAUCAAUUCCCUGGGACAGGGAGACUCACCCCCUAAAUAAAAUCCAGACCAUUUGAGAGGAAAAGAAGGGAAUGGUUGCUAAAUAGCUGACCACCAGGGCCUGCCUGGCUCACAGAUUGUUGUUUAACGGAAUUGGUGGCU
URS00023A661A_4565/848-955 Triticum aestivum (bread wheat) long non-coding RNA (TAES_LNC014335)	CACACAUCCACCCAGGGAGGUGUAUGUCGCAUAUUUUUAAGGAACAAAUGUUUGGUCUAGAAAGUCAGGAGGCAUUUUUUGGACACAAGACUUUGCUUGGUGAUUGCA
URS000045F805_9606/311-593 Homo sapiens (human) novel transcript	UGGGGUCACAGAAGGAAAGUGCUUUGCAAGCCAGGCGAGGUGCCUCAUAUUUUUAAUCCCAGCACUUUGGGAAGCCGAGGUGGGUGGAUCACCUGAGGUUGGGAGUUCAAGAGCAGCCUGGCCAACAUGGUGAAACUCCAUCUCUACUAAAAAUACAAAUAUUAGCUGGGCAUGGUGGUGCACACCUGUAAUCCCAGCUACUUGGGAGGCUGAGUAGCUGGGAUUACAGGCGCACGCCCCCACGCCUGACUAAUUUUUUUUUUUUUUGUAUUUUUAGUAGAGA
URS000259BDFC_9606/311-593 Homo sapiens (human) non-coding RNA	UGGGGUCACAGAAGGAAAGUGCUUUGCAAGCCAGGCGAGGUGCCUCAUAUUUUUAAUCCCAGCACUUUGGGAAGCCGAGGUGGGUGGAUCACCUGAGGUUGGGAGUUCAAGAGCAGCCUGGCCAACAUGGUGAAACUCCAUCUCUACUAAAAAUACAAAUAUUAGCUGGGCAUGGUGGUGCACACCUGUAAUCCCAGCUACUUGGGAGGCUGAGUAGCUGGGAUUACAGGCGCACGCCCCCACGCCUGACUAAUUUUUUUUUUUUUUGUAUUUUUAGUAGAGA
URS000237202A_3760/14922-15067 Prunus persica (peach) long non-coding RNA (PPER_LNC005582)	UACCGCAACCGCAACCGCAAAUGCGGUUCGGUUCUUAAUACCGCGAUUGCGGUUCGGUUUACCGCGAUUGCGGUUUUAUUGCGGUAAAAUAUCGGUUGGUUUUUGCAGUUUUUCGGUUUUUCGGUUUAAAAUGCCACCCCUAGUAA
URS00023C8384_3760/57414-57559 Prunus persica (peach) long non-coding RNA (PPER_LNC005579)	UACCGCAACCGCAACCGCAAAUGCGGUUCGGUUCUUAAUACCGCGAUUGCGGUUCGGUUUACCGCGAUUGCGGUUUUAUUGCGGUAAAAUAUCGGUUGGUUUUUGCAGUUUUUCGGUUUUUCGGUUUAAAAUGCCACCCCUAGUAA
URS00023DCBB7_3760/57434-57579 Prunus persica (peach) long non-coding RNA (PPER_LNC005579)	UACCGCAACCGCAACCGCAAAUGCGGUUCGGUUCUUAAUACCGCGAUUGCGGUUCGGUUUACCGCGAUUGCGGUUUUAUUGCGGUAAAAUAUCGGUUGGUUUUUGCAGUUUUUCGGUUUUUCGGUUUAAAAUGCCACCCCUAGUAA
URS00023F6801_3760/57172-57317 Prunus persica (peach) long non-coding RNA (PPER_LNC005580)	UACCGCAACCGCAACCGCAAAUGCGGUUCGGUUCUUAAUACCGCGAUUGCGGUUCGGUUUACCGCGAUUGCGGUUUUAUUGCGGUAAAAUAUCGGUUGGUUUUUGCAGUUUUUCGGUUUUUCGGUUUAAAAUGCCACCCCUAGUAA
URS000241F1DB_3760/14192-14337 Prunus persica (peach) long non-coding RNA (PPER_LNC005584)	UACCGCAACCGCAACCGCAAAUGCGGUUCGGUUCUUAAUACCGCGAUUGCGGUUCGGUUUACCGCGAUUGCGGUUUUAUUGCGGUAAAAUAUCGGUUGGUUUUUGCAGUUUUUCGGUUUUUCGGUUUAAAAUGCCACCCCUAGUAA
URS0002427CCA_3760/14441-14586 Prunus persica (peach) long non-coding RNA (PPER_LNC005583)	UACCGCAACCGCAACCGCAAAUGCGGUUCGGUUCUUAAUACCGCGAUUGCGGUUCGGUUUACCGCGAUUGCGGUUUUAUUGCGGUAAAAUAUCGGUUGGUUUUUGCAGUUUUUCGGUUUUUCGGUUUAAAAUGCCACCCCUAGUAA
URS00025EB196_9823/4989-5094 Sus scrofa (pig) lncRNA (ENSSSCG00000053860.1)	CAGACGAGGAAAUGAUGGGUCAGAGAGGUCACACCCCUAGGAGUUGGUGAAUCCAGGAUUUGAGUCCAGUUCUCUUGGAUUCCUGGGCCCUCCCCCACAUGUUCAU
URS000241A92D_4641/5561-5709 Musa acuminata (dwarf banana) long non-coding RNA (MACU_LNC008134)	GGAAUUCCACUCGAAAGUCAUAACGAAACUGCAAGGGAACCCUCAAGGGAAGCACUUCAGAAGGUAGGCGAGAAGGAAGUAUUUGUUUCCUAGGCGCAUUAGGAAGUUAUGAAAGUACACUACGGUACGGGGUCUGUUUUCUAGCUUCA
URS00023D7D13_71139/64810-64897 Eucalyptus grandis (E. grandis) long non-coding RNA (EGRA_LNC003786)	GGGGGGGGGCCCCCCCCCCCCCCCCCCCCCCCCCCCUAAAUUUUAAGUUUUUUAUUUUUUAGAAUAUUUUAAAUAAAUUUAGUUUUUA
URS00025F30C5_8030/173-342 Salmo salar (Atlantic salmon) lncRNA (ENSSSAG00000083464.1)	AAGGGAAAAAAUGGCAAAGGCAUCAUGUGGCCAAACGGAUAGUGUGGUAGGGAUGCGUCCGUUGGAGGCGAUUUCUCAAUAUCCACAGCGCUCAGGAUCAAUACCUACCUCUAACCAUAUUCUGGAAUAACGCUUUCAGCCUCAUAUUAUUUGUAUCACGUUUUCUUUAU
URS000217AC63_9305/2885-3105 Sarcophilus harrisii (Tasmanian devil) lncRNA (ENSSHAG00000023293.1)	AAGAGAGAUUUUUAGUUUGACUCUUUUAUAAUAGGGGACUUUGGCUACAAGCUGAAGGGGGCUUAUGGGUAGAGUCCCAGGUUGGCUUCUCGCUGGGUUUUAGCUAGGGCUAAAAUUUGAAUUGAAUUCAACGGGUUUUAGGACUGAGCCCACCCAGAAAACAAACAUGAAACUGUUUAUGCUUGGGGUGGAGUCCCCUCACUGACUGGCAGAGUCGAAGG
URS0002295DA6_1297885/154-287 plant metagenome partial contains 5.8S ribosomal RNA, internal transcribed spacer 2, and large subunit ribosomal RNA	ACGCAACUCCUCAAAGCUAGCUGGCAGAGUCGGGAUGCGCUCUAAGCGUAGUAAACUUGAUAGUCUCGCUUCUGCAGUUGUCCCGGCCGUCUUGCCAUACAAGCCCAAACUUUUUUGUUUUCUAUGGUUGACCU
URS0000BB8B3D_3981/509-588 Hevea brasiliensis miscellaneous RNA	UUGGUGUAACCGGUUCCUCAUCAUCCUCUCCCUCUUCGAAAGAAUUCGUCCUCGAAUUGUCAUCAUCAGCAUAGAAAGGA
URS0001ED9669_1709941/21-139 fungal sp. partial internal transcribed spacer region	UAGGUGAACCUGCGGAAGGAUCAUUACCAAAUCCAAAAACAACCCCUGUGAACUUGUAUUGUCUGUCUUUGGGGGGAAGGGCCUGUGUUUUCCCCCCAUAUUAAUUGAACAACUUUGAU
URS0000E68324_8840/347-692 Anas platyrhynchos platyrhynchos (common mallard) lncRNA (ENSAPLG00000019737.1)	UUUUGGCCACACAAGUGAGCAGCCUGAGGUCAAGGAGAGGAGACAAGUGCUCCACAUCUGCAUCGCAUGAAAACAUUUGGGCACCAGAUCUUCACUGCUGGAGACUUAGGAACAGGUUAAAUAACCAUCUGCCAGAUUGGCAGCACCAUGGGAAACCCAACACUUGGAUGAACAGCAGUGCAUAUGGUGAAUAUGGGGGAAGAAUUCUGAAGCUGUAAUUCAGGUAAGUGAGAGCUGAGAGGGUGGUUGUUUUUUUUUUUUUUUUUUCUUUUUUUUCCUCUCUUUUCCCCCCCCCCCCCCCCCUUUUUUUCUUUUUCUUUUUUUUUUUUUUUUUUCAGCCAAUGGU
URS0000EEDEEF_30522/217-353 Bos indicus x Bos taurus (hybrid cattle) lncRNA (ENSBIXG00000001989.1)	GCUGGUCACCCACAGGUAGAGCCACAGGAUGGGUCUGGCUCUAACCACCAGCCUCUCCUCACCAGAGUAGUAUCUACUCUGAUGACUAUCUUACUUCCCCUCCUCUUACCCCCAGGGACUGGGUUUCUCUUUUUUUU
URS00023537EE_3634/2136-2292 Gossypium barbadense (sea-island cotton) long non-coding RNA (GBAR_LNC002612)	AGACAGCUUGUAGUGAACUUGAGAAUAUGUUGUAAACAUUGAUAAAACAAGUUAAUGGGUGCUUAUUGUUUUCAUAUGAACUUACUAAGCGAAAGCUUACCCCCCUCUUCUUUCCCAUGUUUUCUAGAGUUUCCAGGUUAGCUCGGGUUGGAGGCCG
URS0000BD4DC4_10093/22-154 Mus pahari (Shrew mouse) lncRNA (MGP_PahariEiJ_G0006122.1)	GCAGACUUGGGUUGUGUAAGAAACAGGAUGAGCCCAGCAUGGAAAAUAAGCCAGUGUCAGUGUUCCUCCAUGGCCUCUGCUUCUUCUUCUCCCCCCCCCCCCCAAAUGUUCCUGCUUUGAUUUUCUAUCUUAG
URS00023680CD_85681/310580-310717 Citrus clementina (C. clementina) long non-coding RNA (CCLE_LNC002791)	GCUCAGGUCGGAGUCUCCCCAGAAGAAAAAUGGUACAUCAGGUCAGGCCCAUCCCAAUAAACAGAGGACCAGAUGAGAAGCUCCCCGGGUUGGUGAGAUUUGACCAUCAGUUUCUACUCUUAACUCAUUUCACUCGCC
URS000236F4D3_85681/309300-309437 Citrus clementina (C. clementina) long non-coding RNA (CCLE_LNC002792)	GCUCAGGUCGGAGUCUCCCCAGAAGAAAAAUGGUACAUCAGGUCAGGCCCAUCCCAAUAAACAGAGGACCAGAUGAGAAGCUCCCCGGGUUGGUGAGAUUUGACCAUCAGUUUCUACUCUUAACUCAUUUCACUCGCC
URS000237E815_85681/332253-332390 Citrus clementina (C. clementina) long non-coding RNA (CCLE_LNC002789)	GCUCAGGUCGGAGUCUCCCCAGAAGAAAAAUGGUACAUCAGGUCAGGCCCAUCCCAAUAAACAGAGGACCAGAUGAGAAGCUCCCCGGGUUGGUGAGAUUUGACCAUCAGUUUCUACUCUUAACUCAUUUCACUCGCC
URS000238A975_4072/9407-9539 Capsicum annuum (C. annuum) long non-coding RNA (CANN_LNC002847)	CAAGAGAGGGAGAGCGAUUCUCAAGUCUUUCCAGCGAUAUUCUCGCCGAAAUCAGCGUCGGCUGUUCGAGUUAAACCGCCCCAUACCGAAAUCCCAACAUAUCUCGCUGUUUCUUUUUUAUUUUCAGUGCUGG
URS000238FED0_85681/407937-408074 Citrus clementina (C. clementina) long non-coding RNA (CCLE_LNC002785)	GCUCAGGUCGGAGUCUCCCCAGAAGAAAAAUGGUACAUCAGGUCAGGCCCAUCCCAAUAAACAGAGGACCAGAUGAGAAGCUCCCCGGGUUGGUGAGAUUUGACCAUCAGUUUCUACUCUUAACUCAUUUCACUCGCC
URS000239A7E8_85681/328375-328512 Citrus clementina (C. clementina) long non-coding RNA (CCLE_LNC002790)	GCUCAGGUCGGAGUCUCCCCAGAAGAAAAAUGGUACAUCAGGUCAGGCCCAUCCCAAUAAACAGAGGACCAGAUGAGAAGCUCCCCGGGUUGGUGAGAUUUGACCAUCAGUUUCUACUCUUAACUCAUUUCACUCGCC
URS00023C8531_85681/416285-416422 Citrus clementina (C. clementina) long non-coding RNA (CCLE_LNC002784)	GCUCAGGUCGGAGUCUCCCCAGAAGAAAAAUGGUACAUCAGGUCAGGCCCAUCCCAAUAAACAGAGGACCAGAUGAGAAGCUCCCCGGGUUGGUGAGAUUUGACCAUCAGUUUCUACUCUUAACUCAUUUCACUCGCC
URS00023E282E_85681/76518-76655 Citrus clementina (C. clementina) long non-coding RNA (CCLE_LNC002800)	GCUCAGGUCGGAGUCUCCCCAGAAGAAAAAUGGUACAUCAGGUCAGGCCCAUCCCAAUAAACAGAGGACCAGAUGAGAAGCUCCCCGGGUUGGUGAGAUUUGACCAUCAGUUUCUACUCUUAACUCAUUUCACUCGCC
URS00023E4C4B_85681/188057-188194 Citrus clementina (C. clementina) long non-coding RNA (CCLE_LNC002797)	GCUCAGGUCGGAGUCUCCCCAGAAGAAAAAUGGUACAUCAGGUCAGGCCCAUCCCAAUAAACAGAGGACCAGAUGAGAAGCUCCCCGGGUUGGUGAGAUUUGACCAUCAGUUUCUACUCUUAACUCAUUUCACUCGCC
URS0001A1A313_8010/463-577 Esox lucius (northern pike) lncRNA (ENSELUG00000033019.1)	CCGGCUCCCCCAAUAAUUUCGGGAAACUUUCCAGUCGUGGGGCAAGUCUUCAAUGAACAAGAGGCCAGCUGUAUUUGGUUAGAAGAUGGUGCUGUUGAAGGUCUUGUCUCUCCGG
URS0000E93415_9606/6277-6592 Homo sapiens (human) HSALNT0160376	GGAGGAUGGCUUGAACUUGAGGGUUCAAGGCUGCAGUGAGCUAUGACUGAGCCGCUGCUCUUCAGCCUGGGCUACAUUAAGACCCUGCCUCUGAAAAGGAAAAGAAAAAAAAACAUAGGUGUGGCUGAAGUGCACCGAGUGGAGAGAGAAAAUAAACUAGGAGCAAACGAUGAAGGCCCUCGCAAGCUGUUCUUAGGCAUGGAAGUUUUCCAAUGACUGGGUCCUGCGCUGACUCUGAUCUCUUGGGUGGUGGUUCACCCCCCUUCCUCCUCUCUCUCUCUCUCUCUUUUUUUUUUUUUUUUUUUUUUUUUUUUGA
URS00024016BE_3649/15215-15319 Carica papaya (papaya) long non-coding RNA (CPAP_LNC004428)	AUCCUAGAAGUAGACCACGUGGUUGACCAGUGCUUACAAGAAGUCAUGUUUGAACUGAACUCCCUUAAGCGGAUAAAAGGUAUGACUCCUUACCUUAAUCUCCCC
URS00019626E0_9823/1775-1851 Sus scrofa (pig) lncRNA (ENSSSCG00050029506.1)	UUGCAUCUGAGUUACUCCAAUCAAGACUGGUGGUUGUGACACCUAAGGAGCACCUGGGAGAUGACUCUGCUCAUUGU
URS00020440A6_1709941/21-140 fungal sp. partial internal transcribed spacer region	UAGGUGAACCUGCGGAAGGAUCAUUACCAAAUCCAAAAUCAACCCCUGUGAACUUGUAUUGUCUGUCUUUGGGGGGAAAGGCCCUGUGUUUUCCCCCCAUAUUAAUUGAACAACUUUGAU
URS0000D027A4_9601/2881-2938 Pongo abelii (Sumatran orangutan) antisense RNA	CCGCCACCACGCCCGGCUAAUUUUUUUUUUAUUUUUUAUUUUUAGUAGAGACGGGGUU
URS0000E74023_8996/180-307 Numida meleagris (helmeted guineafowl) lncRNA (ENSNMEG00000006854.1)	AGAAGUUGGACCCCAUGGCAAGAGAAUCCCAGUGGGCUGAGAAGCGGGUGAAACAGAAUGAAAAUUCCUCUCCUCUCCCUCCCUCCCCCCCUUUUUUUUUUUUUUUUUUUUUUUUUUUGAUGACGAAA
URS0001A1B270_8010/5902-6052 Esox lucius (northern pike) lncRNA (ENSELUG00000034384.1)	UCCCAAACAGCAUAAAGAGGCAGGGAAAUAGUUUUGUGUUUCUAAUGUUUCUGAUAGUCAAGUUGCUGUGACUCACAGCUUACCCACUCCACCCUCUCACAGGCUGUCAUGCUGUAUUUUUCUGUUGAUUUAAAUUGAGUGGGGAUGUACA
URS0001A1D9BD_8010/5804-5954 Esox lucius (northern pike) lncRNA (ENSELUG00000034384.1)	UCCCAAACAGCAUAAAGAGGCAGGGAAAUAGUUUUGUGUUUCUAAUGUUUCUGAUAGUCAAGUUGCUGUGACUCACAGCUUACCCACUCCACCCUCUCACAGGCUGUCAUGCUGUAUUUUUCUGUUGAUUUAAAUUGAGUGGGGAUGUACA
URS000235B055_4039/58511-58671 Daucus carota (carrot) long non-coding RNA (DCAR_LNC006337)	GUCUUGGCUCAGAGAUUCUUGCAAAAAUGGUGGAAAAAUCACAUUGGCUACACAAGAGACGCCAGCAGGAUUCAAAAGUCCUACCUCGAAGCGUGAGAAAACUGGCCAUUCGGGGUUGCCACGUGGCUUUGAUGUCAGUAAUUUUCCCGCCUCAUCCUUCC
URS000235E00E_4072/32672-32781 Capsicum annuum (C. annuum) long non-coding RNA (CANN_LNC000598)	GGGCCCGGUUAACCCGGACCGGACUCAACCCGGUUAGGGACCGCCGGUUAACCGGCUCGGCCCGGCCCAGAUAAGCCCAUUUAAUUUUUUUUAUUUUUAUUUUUUUAAGA
URS0002421085_4039/11783-11943 Daucus carota (carrot) long non-coding RNA (DCAR_LNC006340)	GUCUUGGCUCAGAGAUUCUUGCAAAAAUGGUGGAAAAAUCACAUUGGCUACACAAGAGACGCCAGCAGGAUUCAAAAGUCCUACCUCGAAGCGUGAGAAAACUGGCCAUUCGGGGUUGCCACGUGGCUUUGAUGUCAGUAAUUUUCCCGCCUCAUCCUUCC
URS0000E66B6A_8840/18-362 Anas platyrhynchos platyrhynchos (common mallard) lncRNA (ENSAPLG00000019737.1)	UUUGGCCACACAAGUGAGCAGCCUGAGGUCAAGGAGAGGAGACAAGUGCUCCACAUCUGCAUCGCAUGAAAACAUUUGGGCACCAGAUCUUCACUGCUGGAGACUUAGGAACAGGUUAAAUAACCAUCUGCCAGAUUGGCAGCACCAUGGGAAACCCAACACUUGGAUGAACAGCAGUGCAUAUGGUGAAUAUGGGGGAAGAAUUCUGAAGCUGUAAUUCAGGUAAGUGAGAGCUGAGAGGGUGGUUGUUUUUUUUUUUUUUUUUUCUUUUUUUUCCUCUCUUUUCCCCCCCCCCCCCCCCCUUUUUUUCUUUUUCUUUUUUUUUUUUUUUUUUCAGCCAAUGGU
URS0002392110_4513/59523-59585 Hordeum vulgare (H. vulgare) long non-coding RNA (HVUL_LNC014438)	CCUACAUAAACCGCCGGCCGAAACAAUACACCAGCCGGUUGGCUUUGGUUGGUUGGUCGCACU
URS0002288539_1297885/159-287 plant metagenome partial contains 5.8S ribosomal RNA, internal transcribed spacer 2, and large subunit ribosomal RNA	ACUCCUCAAAGCUAGCUGGCAGAGUCGGGAUGCACUCUAAGCGUAGUAAACUUGAUAGUCUCGCUUCUGCAGUUGUCCCGGCCGUCUUGCCAUAAAAGCCCAAACUAUUUUGUUUUCUAUGGUUGACCU
URS0002295C2C_1297885/159-287 plant metagenome partial contains 5.8S ribosomal RNA, internal transcribed spacer 2, and large subunit ribosomal RNA	ACUCCUCAAAGCUAGCUGGCAGAGUCGGGAUGCACUCUAAGCGUAGUAAACUUGAUAGUCUCGCUUCUGCAGUUGUCCCGGCCGUCUUGCCAUAAAAGCCCAAACUAUUUUGUUUUCUAUGGUUGACCU
URS0002359C43_4236/7291-7413 Lactuca sativa (L. sativa) long non-coding RNA (LSAT_LNC007891)	AAUUAUUGGUGCCUUGGGUUGCUGCUGCCGGAGAAAAAUCAAGGAAAAACCACCAUGGCUGCCGGCUAUGGUGGCUGCCACCUCAAGGACCACCAUAGAGGGUGUGUAUGCUUCUGUAGGGUG
URS0002415972_4513/52690-52778 Hordeum vulgare (H. vulgare) long non-coding RNA (HVUL_LNC000043)	AGAGAUAGUGAACAAAUCCUUGGGGCUGGAGGUUGGUUCGUAGGAAGUUCAGGUGAAUCUUGUUUUGGUUGUUCGAAAAACUUUGUCCU
URS00025F18E6_9823/355-501 Sus scrofa (pig) lncRNA (ENSSSCG00000059256.1)	GGAUCUGGCCACAGCUGAGGCUGGGCUUCAAUACCUGGUCUGGGAAUUUCCAUCUUCCAUGGGUGCGCCCAUUAAAGAAAAGAAAGAAAAGUCUCUAGGAAGAUCCUAUCCUACUCUUUCUCCCAAACCUGUUUUUUUUUUUUUUUU
URS00023E8B66_226208/237-312 Salvia miltiorrhiza (S. miltiorrhiza) long non-coding RNA (SMIL_LNC006541)	AUGGAGGUUACAAACCUAGGCCAUGAGCCUUCUAGAUCAACCAUCGACCCCGUCCAGGUAAGUAUGGGAUUUGAUU
URS000229DB68_1297885/150-288 plant metagenome partial contains 5.8S ribosomal RNA, internal transcribed spacer 2, and large subunit ribosomal RNA	UGAAACGCAACUCCUCAAAGCUAGCUGGCAGAGUCGGGAUGCACUCUAAGCGUAGUAAACUUGAUAGUCUCGCUUCUGCAGUUGUCCCGGCCGUCUUGCCAUAAAAGCCCAAACUUUUUUGUUUUCUAUUGUUGACCUC
URS0000E9CF1F_9606/2045-2130 Homo sapiens (human) HSALNT0214582	ACAGGAAGAAGUCCAUUUUAUAAAUGAAGAAACUGGGGCUCAAAGAAGUAUGUGAACCUAAGGUUUCAGUCUUCUUAAAUCCUGCU
URS0002346FE9_9606/1453-1538 Homo sapiens (human) HSALNT0214583	ACAGGAAGAAGUCCAUUUUAUAAAUGAAGAAACUGGGGCUCAAAGAAGUAUGUGAACCUAAGGUUUCAGUCUUCUUAAAUCCUGCU
URS0002296465_1297885/155-287 plant metagenome partial contains 5.8S ribosomal RNA, internal transcribed spacer 2, and large subunit ribosomal RNA	CGCAACUCCUCAAAGCUAGCUGGCAGAGUCGGGAUGAACUCUAAGCGUAGUAAACUUGAUAGUCUAGCUUCUGCAGUUGUCCCGGCCGUCUUGCCAUAAAAGCCCAAACUUUUUUGUUUUCUAUGGUUGACCU
URS0000D56D6A_9606/15462-15575 Homo sapiens (human) non-protein coding lnc-LLPH-21:2	CCAGGAAAUAGUUCACUCAGGUUUGGAGAUCUCUCCUGAAACUGUAUUACUAUCUAGAGGCAAGCGUUUCCUGUGCACAUCCUCAGACUGCAAGUUAACUCCUUUUCCAGCUUC
URS0000D583AF_9606/15157-15270 Homo sapiens (human) non-protein coding lnc-LLPH-21:1	CCAGGAAAUAGUUCACUCAGGUUUGGAGAUCUCUCCUGAAACUGUAUUACUAUCUAGAGGCAAGCGUUUCCUGUGCACAUCCUCAGACUGCAAGUUAACUCCUUUUCCAGCUUC
URS0000D599B2_9606/15101-15214 Homo sapiens (human) non-protein coding lnc-LLPH-21:3	CCAGGAAAUAGUUCACUCAGGUUUGGAGAUCUCUCCUGAAACUGUAUUACUAUCUAGAGGCAAGCGUUUCCUGUGCACAUCCUCAGACUGCAAGUUAACUCCUUUUCCAGCUUC
URS0000D5D973_9606/16182-16295 Homo sapiens (human) non-protein coding lnc-LLPH-21:4	CCAGGAAAUAGUUCACUCAGGUUUGGAGAUCUCUCCUGAAACUGUAUUACUAUCUAGAGGCAAGCGUUUCCUGUGCACAUCCUCAGACUGCAAGUUAACUCCUUUUCCAGCUUC
URS00022A8080_1297885/158-287 plant metagenome partial contains 5.8S ribosomal RNA, internal transcribed spacer 2, and large subunit ribosomal RNA	AACUCCUCAAAGCUAGCUGGCAGAGUCGGGAUGCACUCUAAGCGUAGUAAACUUGAUAGUCUCGCUUCUGCAGUUGUCCCGGCCGUCUUGCCAUAAAAGCCCAAAAUUUUUUGUUUUCUAUGGUUGACCU
URS0000AAFEBE_9669/55-172 Mustela putorius furo (Domestic ferret) lncRNA (ENSMPUG00000030259.1)	AUCCAGGAAAUAUUUUGCUCAGGUUUGGAGAUGUCUCUUGAAACUGUAUUGCUAUCUAGAGGCAAGAGUUUCCUGUGCAUAUCCUCAUACCAAAGGAUAGCUCCCUCUCCAACUUUUA
URS000228A089_1297885/157-287 plant metagenome partial contains 5.8S ribosomal RNA, internal transcribed spacer 2, and large subunit ribosomal RNA	CAACUCCUCAAAGCUAGCUGGCAGAGUCGGGAUGCACUCUAAGCGUAGUAAACUUGAUAGUCUCGCUUCUGCAGUUGUCCCGGCCGUCUUGCCAUAAAACCCCAAACUUUUUUGUUUUCUAUGGUUGACCU
URS000229008A_1297885/157-287 plant metagenome partial contains 5.8S ribosomal RNA, internal transcribed spacer 2, and large subunit ribosomal RNA	CAACUCCUCAAAGCUAGCUGGCAGAGUCGGGAUGCACUCUAAGCGUAGUAAACUUGAUAGUCUCGCUUCUGCAGUUGUCCCGGCCGUCUUGCCAUAAAACCCCAAACUUUUUUGUUUUCUAUGGUUGACCU
URS000198FC5B_59729/1065-1178 Taeniopygia guttata (zebra finch) lncRNA (ENSTGUG00000024213.1)	AGCUUCACACUUCUCAACAGAAGGCCUGACAGCUGUAGGUAGUUCUUUGUUGGUUGUUUUGCACUUUGAUCGGAGUUUGAGGUUAUCUCUCACUCUGACAUAAACACCUCCCAU
URS0002299AE9_1297885/156-299 plant metagenome partial contains 5.8S ribosomal RNA, internal transcribed spacer 2, and large subunit ribosomal RNA	GCAACUCCUCAAAGCUAGCUGGCAGAGUCGGGAUGCACUCUAAGCGUAGUAAACUUGAUAGUCUCGCUUCUGCAGUUGUCCCGGCCGUCUUGCCAUAAAAGCCCAAACUUUUUUGUUUUCUAUGGUUUACCUCGGAUCAUGUAG
URS000234C238_3888/1413-1505 Pisum sativum (pea) long non-coding RNA (PSAT_LNC020375)	CGUGGAAGGCACCGUGGUGCCACUGAGGGUGACCAAGUCCUCACUGUUUCCCACUCUAUUAUUUUCUUCUCCUUUUUUUAUUCAAACUGAUGA
URS00023A0FCB_4072/74342-74432 Capsicum annuum (C. annuum) long non-coding RNA (CANN_LNC009288)	GGUCAGGGAUGGCAUGCGGUUUGUUGAGGUGGUUCUGUUGGAACCAGAUAAAGCGUUUGUUGCACUAGCAGAUGCCUAUUUCUUCCCACCC
URS000240C9F1_3634/2199-2333 Gossypium barbadense (sea-island cotton) long non-coding RNA (GBAR_LNC011680)	ACAACUUGUAGUGAACUUGAGAAUAUGUUGUAAACAUUGAUAAAAUAAGUUAAUGGGUGCUUAUUGUUUUCAUAUGAACUUACUAAGCGAAAGCUUACCCCCCUCUUCUUUCCCAUGUUUUCUAGGGUUUCCAGG
URS0002291B7A_1297885/156-287 plant metagenome partial contains 5.8S ribosomal RNA, internal transcribed spacer 2, and large subunit ribosomal RNA	GCAACUCCUCAAAGCUAGCUGGCAGAGUCGGGAUGCACUCUAAGCGUAGUAAACUUGAUAGUCUCGCUUCUGCAGUUGUCCCGGCCGUCUUGCCAUCAAAUCCCAAACUUUUUUGUUUUCUAUGGUUGACCU
URS00023C0E82_3708/5820-5871 Brassica napus (rape) long non-coding RNA (BNAP_LNC000618)	UUCCUCCCACAUCGGAACACACGGAAAGAAACUGUGUUGUUUAUAUAGCGAA
URS000233B3F6_9606/2407-2645 Homo sapiens (human) HSALNT0371009	UGGUGGGAACCAAGGGAAUGAGACUGUGUUUUAGCUGCGUUCGUUUGAACAGUUACACACUUAGGGCUUCUUAUGCGGAUGCUCAGAGAGAAAUAUGGAAGACGAGAUCUCGUAGAAAACAAGAAGACAUGUUGUAAAUGAGUCAGGCCUCCUGGAGUCCAGGACUAGGGAGGAACUCUUUAUUGAGGAUCACUCGAGGGAGUCUUGGGGCUGGUGGUCUUCACGCCACAGCCCCAUAA
URS000233C03C_9606/2605-2843 Homo sapiens (human) HSALNT0371007	UGGUGGGAACCAAGGGAAUGAGACUGUGUUUUAGCUGCGUUCGUUUGAACAGUUACACACUUAGGGCUUCUUAUGCGGAUGCUCAGAGAGAAAUAUGGAAGACGAGAUCUCGUAGAAAACAAGAAGACAUGUUGUAAAUGAGUCAGGCCUCCUGGAGUCCAGGACUAGGGAGGAACUCUUUAUUGAGGAUCACUCGAGGGAGUCUUGGGGCUGGUGGUCUUCACGCCACAGCCCCAUAA
URS000233EFCF_9606/2293-2531 Homo sapiens (human) HSALNT0371008	UGGUGGGAACCAAGGGAAUGAGACUGUGUUUUAGCUGCGUUCGUUUGAACAGUUACACACUUAGGGCUUCUUAUGCGGAUGCUCAGAGAGAAAUAUGGAAGACGAGAUCUCGUAGAAAACAAGAAGACAUGUUGUAAAUGAGUCAGGCCUCCUGGAGUCCAGGACUAGGGAGGAACUCUUUAUUGAGGAUCACUCGAGGGAGUCUUGGGGCUGGUGGUCUUCACGCCACAGCCCCAUAA
URS00023469CA_9606/2030-2268 Homo sapiens (human) HSALNT0371010	UGGUGGGAACCAAGGGAAUGAGACUGUGUUUUAGCUGCGUUCGUUUGAACAGUUACACACUUAGGGCUUCUUAUGCGGAUGCUCAGAGAGAAAUAUGGAAGACGAGAUCUCGUAGAAAACAAGAAGACAUGUUGUAAAUGAGUCAGGCCUCCUGGAGUCCAGGACUAGGGAGGAACUCUUUAUUGAGGAUCACUCGAGGGAGUCUUGGGGCUGGUGGUCUUCACGCCACAGCCCCAUAA
URS000229531B_1297885/156-287 plant metagenome partial contains 5.8S ribosomal RNA, internal transcribed spacer 2, and large subunit ribosomal RNA	GCAACUCCGCAAAGCUAGCUGGCAGAGUCGGGAUGCACUCUAAGCGUAGUAAACUUGAUAGUCUCGCUUCUGCAGUUGUCCCGGCCGUCUUGCCAUAAAAGCCCCAACUUUUUUGUUUUCUAUGGUUGACCU
URS00022A06CA_1297885/157-287 plant metagenome partial contains 5.8S ribosomal RNA, internal transcribed spacer 2, and large subunit ribosomal RNA	CAACUCCUCAAAGCUAGCUGGCAGAGUCGGGAUGCACUCUAAGCGUAGUAAACUUGAUAGUCUCGCUUCUGCAGUUGUCCCGGCCGUCUUACCAUAAAAGCCCAAACUUUUUUGUUUUCUAUGGUUGACCU
URS00008B525B_9606/354-592 Homo sapiens (human) non-protein coding lnc-P2RX7-2:1	UGGUGGGAACCAAGGGAAUGAGACUGUGUUUUAGCUGCGUUCGUUUGAACAGUUACACACUUAGGGCUUCUUAUGCGGAUGCUCAGAGAGAAAUAUGGAAGACGAGAUCUCGUAGAAAACAAGAAGACAUGUUGUAAAUGAGUCAGGCCUCCUGGAGUCCAGGACUAGGGAGGAACUCUUUAUUGAGGAUCACUCGAGGGAGUCUUGGGGCUGGUGGUCUUCACGCCACAGCCCCAUAA
URS000228D193_1297885/155-287 plant metagenome partial contains 5.8S ribosomal RNA, internal transcribed spacer 2, and large subunit ribosomal RNA	CGCAACUCCUCAAAGCUAGCUGGCAGAGUCGGGAUGUACUCUAAGCGUAGUAAACUUGAUAGUCUCGCUUCUGCAGUUGUCCCGGCCGUCUUGCCAUAACAGCCCAAACUUUUUUGUUUUCUAUGGUUGACCU
URS0000EC61D2_191816/1654-1724 Lynx pardinus (Spanish lynx) non-coding RNA	AACUGGUUCCCCCCCUCCCCCCCCGCCCCCAGAAUAUAUUUUGUUUUUGAACUAUGACUUUGAGUAACUUU
URS0000ED1236_191816/1652-1722 Lynx pardinus (Spanish lynx) non-coding RNA	AACUGGUUCCCCCCCUCCCCCCCCGCCCCCAGAAUAUAUUUUGUUUUUGAACUAUGACUUUGAGUAACUUU
URS00024054AA_3634/4898-5054 Gossypium barbadense (sea-island cotton) long non-coding RNA (GBAR_LNC012418)	AGACAGCUUGUAGUGAACUUGAGAAUAUGUUGUAAACAUUGAUAAAACAAGUUAAUGAGUUACUUAUUGUUUUCAUAUGAACUUACUAAGCGAAAGCUUACCCCCCUUCUUUCCCAUGUUUCCUAGGGUUGCCAGGUUAGCUCGGGUUGGAGGCCGU
URS0002186AE3_9925/487-616 Capra hircus (Goat) lncRNA (ENSCHIG00010011072.1)	UGGAGCCGCUUGGAGGAGGCCCUUCAGCCCCAGGCUCCGGGCGAUGAGUUAACGUCUCCCCUCUCCUCCUCUGCCCAGACAUUGUGGUUCACAUUAAAUUUUAAAAAAUAAUUUUUUUAAUACCAAAAAA
URS000228BA78_1297885/157-287 plant metagenome partial contains 5.8S ribosomal RNA, internal transcribed spacer 2, and large subunit ribosomal RNA	CAACUCCUCAAAGCUAGCUGGCAGAGUCGGGAUGCACUCUAAGCGUAGUAAACUUGAUAGUCUCGCUUCUGCAGUUGUCCCGGCCGUCUUGCCAUACAAGCCCAAACUUUUUUGUUUUCUAUGGUUGACCU
URS0002297387_1297885/157-287 plant metagenome partial contains 5.8S ribosomal RNA, internal transcribed spacer 2, and large subunit ribosomal RNA	CAACUCCUCAAAGCUAGCUGGCAGAGUCGGGAUGCACUCUAAGCGUAGUAAACUUGAUAGUCUCGCUUCUGCAGUUGUCCCGGCCGUCUUGCCAUACAAGCCCAAACUUUUUUGUUUUCUAUGGUUGACCU
URS00023A015D_13443/59376-59515 Coffea arabica (coffee) long non-coding RNA (CARA_LNC005608)	CCCCUUGUCCCACGUUGGAAGUGGGAGAGGAAAAGGAUUGAUAUAUAUGCAAGAUUUGGUCUUAUAAGUUACUAGUUACUUGGGCUAACCAUGUCGGGAAAGUGUUUUUCGACACAAAAAUUACUUAGGCCAACCAUGGG
URS00024042CC_13443/59387-59526 Coffea arabica (coffee) long non-coding RNA (CARA_LNC005608)	CCCCUUGUCCCACGUUGGAAGUGGGAGAGGAAAAGGAUUGAUAUAUAUGCAAGAUUUGGUCUUAUAAGUUACUAGUUACUUGGGCUAACCAUGUCGGGAAAGUGUUUUUCGACACAAAAAUUACUUAGGCCAACCAUGGG
URS0002288616_1297885/158-296 plant metagenome partial contains 5.8S ribosomal RNA, internal transcribed spacer 2, and large subunit ribosomal RNA	AACUCCUCAAAGCUAGCUGGCAGAGUCGGGAUGCACUCUAAGCGUAGUAAACUUGAUAGUCUCGCUUCUGCAGUUGUCCCGGCCGUCUUGCCAUAAAACCCCAAACUUUUUUGUUUUCUAUGGUUGACCUCGGAUAAGG
URS000227DA9E_1297885/158-287 plant metagenome partial contains 5.8S ribosomal RNA, internal transcribed spacer 2, and large subunit ribosomal RNA	AACUCCUCAAAGCUAGCUGGCAGAGUCGGGAUGCACUCUAAGCGUAGUAAACUUGAUAGUCUCGCUUCUGCAGUUGACCCGGCCGUCUUGCCAUAAAAGCCCAAACUUUUUUGUUUUCUAUGGUUGACCU
URS000228B899_1297885/157-286 plant metagenome partial contains 5.8S ribosomal RNA, internal transcribed spacer 2, and large subunit ribosomal RNA	AACUCCUCAAAGCUAGCUGGCAGAGUCGGGAUGCACUCUAAGCGUAGUAAACUUGAUAGUCUCGCUUCUGCAGUUGACCCGGCCGUCUUGCCAUAAAAGCCCAAACUUUUUUGUUUUCUAUGGUUGACCU
URS00022960A7_1297885/157-287 plant metagenome partial contains 5.8S ribosomal RNA, internal transcribed spacer 2, and large subunit ribosomal RNA	CAACUCCUCAAAGCUAGCUGGCAGAGUCGGGAUGCACUCUAAGCGUAGUAAACUUGAUAGUCUCGCUUCUGCAGUUGUCCCGGCCGUCUUGCCAUAACAGCCCAAACUUUUUUGUUUUCUAUGGUUGACCU
URS00019FD974_9606/452-674 Homo sapiens (human) LHRI_LNC1711.1	CUCCCACACCAGUAAAAUGGGAAUAAUAAUAAGAUAUCUUGAUGGACUGUUGUGAUAAAUGAGAAAAUCAGUGUAAAGUGCUUGGAGAUGUGCCUAGUGCAGAGUGGGCACUUGCUGAAUGUUAAUUAUUUGUAUAACUUGCUGGUGUGGGAAGCCUGACUCUUCUCCGGCUGGAAUCCCACAGGCCUGCACAACAGUAAAUGGCCCCGCUGCUAACCCCCAA
URS00009B8863_9606/1089-1208 Homo sapiens long non-coding RNA NONHSAT194256.1	CAUCCCACAUUGGAAGAAAGAGAUUGGUGACAAGUAGUCAGUGUGAAAACCAUUUUAGCUACAUUUCAGCAACAAAAGAGGGUUAGAAGGAGUAGCCUCGGGCUAAGACUGCCCAAAGUU
URS0002291B6F_1297885/155-286 plant metagenome partial contains 5.8S ribosomal RNA, internal transcribed spacer 2, and large subunit ribosomal RNA	GCAACUCCUCAAAGCUAGCUGGCAGAGUCGGGAUGCACUCUAAGCGUAGUAAACUUGAUAGUCUCGCUUCUGCAGUUGUCCCGGCCGUCUUGCCAUACAAGCCCAAACUUUUUUGUUUUCUAUGGUUGACCU
URS0002297CAD_1297885/157-287 plant metagenome partial contains 5.8S ribosomal RNA, internal transcribed spacer 2, and large subunit ribosomal RNA	CAACUCCUCAAAGCUAGCUGGCAGAGUCGGGAUGCACUCUAAGCGUAGUAAACUUGAUAGUCUCGCUUCUGCAGUUGUCCCGGCCGUCUUGCCAUAAAAGCCCCAACUUUUUUGUUUUCUAUGGUUGACCU
URS000229C5A2_1297885/156-286 plant metagenome partial contains 5.8S ribosomal RNA, internal transcribed spacer 2, and large subunit ribosomal RNA	CAACUCCUCAAAGCUAGCUGGCAGAGUCGGGAUGCACUCUAAGCGUAGUAAACUUGAUAGUCUCGCUUCUGCAGUUGUCCCGGCCGUCUUGCCAUAAAAGCCCCAACUUUUUUGUUUUCUAUGGUUGACCU
URS00022A58E3_1297885/156-287 plant metagenome partial contains 5.8S ribosomal RNA, internal transcribed spacer 2, and large subunit ribosomal RNA	GCAACUCCUCAAAGCUAGCUGGCAGAGUCGGGAUGCACUCUAAGCGUAGUAAACUUGAUAGUCUCGCUUCUGCAGUUGUCCCGGCCGUCUUGCCAUACAAGCCCAAACUUUUUUGUUUUCUAUGGUUGACCU
URS000227A346_1297885/156-287 plant metagenome partial contains 5.8S ribosomal RNA, internal transcribed spacer 2, and large subunit ribosomal RNA	GCAACUCCUCAAAGCUAGCUGGCAGAGUCGGGAUGCACUCUAAGCGUAGUAAACUUGAUAGUCUCGCUUCUGCGGUUGUCCCGGCCGUCUUGCCAUAAAAGCCCAAACUUUUUUGUUUUCUAUGGUUGACCU
URS0002283E13_1297885/155-286 plant metagenome partial contains 5.8S ribosomal RNA, internal transcribed spacer 2, and large subunit ribosomal RNA	GCAACUCCUCAAAGCUAGCUGGCAGAGUCGGGAUGCACUCUAAGCGUAGUAAACUUGAUAGUCUCGCUUCUGCGGUUGUCCCGGCCGUCUUGCCAUAAAAGCCCAAACUUUUUUGUUUUCUAUGGUUGACCU
URS00022955FA_1297885/157-288 plant metagenome partial contains 5.8S ribosomal RNA, internal transcribed spacer 2, and large subunit ribosomal RNA	GCAACUCCUCAAAGCUAGCUGGCAGAGUCGGGAUGCACUCUAAGCGUAGUAAACUUGAUAGUCUCGCUUCUGCGGUUGUCCCGGCCGUCUUGCCAUAAAAGCCCAAACUUUUUUGUUUUCUAUGGUUGACCU
URS0002299D75_1297885/153-284 plant metagenome partial contains 5.8S ribosomal RNA, internal transcribed spacer 2, and large subunit ribosomal RNA	GCAACUCCUCAAAGCUAGCUGGCAGAGUCGGGAUGCACUCUAAGCGUAGUAAACUUGAUAGUCUCGCUUCUGCGGUUGUCCCGGCCGUCUUGCCAUAAAAGCCCAAACUUUUUUGUUUUCUAUGGUUGACCU
URS00023C1E1F_3634/2150-2309 Gossypium barbadense (sea-island cotton) long non-coding RNA (GBAR_LNC003594)	AAGACAGCUUGUAGUGAACUUGAGAAUAUGUUGUAAACAUUGAUAAAACAAGUUAAUGAGUGCUUGUUGUUUUCAUAUGAACUUACUAAGCGAAAGCUUACCCCCCUCUUCUUUCCCAUGUUUUAUAGAGUUUCCAGGUUAGCUCGGGUUGGAGGCCGUC
URS00023D019D_4565/34911-35056 Triticum aestivum (bread wheat) long non-coding RNA (TAES_LNC014977)	GAAAAGGGGGUCGGGCUCUCCUACUGGGUUCCCAGCACGCACUAUCAUGCAGGGCCAACCAGCGGGCAACACGUGUCUCGCUGGACCCCACCACUCAAUACAACGUUUUCCUUCUUUUAAUUUACUGAAAAUAAUUGUUUUUGCCU
URS0000A4CC55_3981/110-249 Hevea brasiliensis miscellaneous RNA	GGGUUGAAAAAGAUGAUAAGGAGUUGUUAGAUACACAGCUGGCAUAAGGUUGUGUAGGUCAGCCACUCUUCAACCGCAAAUACCAUCCGUUCCUCGCCUUUCCCAAUUGCCUCCAAAAACUUUCCUUUCUCUUUUCCAUU
URS0001D4A720_1297885/243-340 plant metagenome partial contains small subunit ribosomal RNA and internal transcribed spacer 1	GGGGGACAGCUUUGGUCCGUAGGUGAACCUGCGGAAGGAUCAUUACCGAGAUAGGGUCCCCUGGGCCCGAACCUCCCACCCUUGAUUACUUAUCUUUG
URS000227865B_1297885/158-287 plant metagenome partial contains 5.8S ribosomal RNA, internal transcribed spacer 2, and large subunit ribosomal RNA	AACUCCUCAAAGCUAGCUGGCAGAGUCGGGAUGCACUCUAAGCGUAGUAAACUUGAUAGUCUCGCUUCUGCAGUUGUCCCGGCCGUCUUACCAUAAAAGCCCAAACUUUUUUGUUUUCUAUGGUUGACCU
URS0002288DD0_1297885/157-287 plant metagenome partial contains 5.8S ribosomal RNA, internal transcribed spacer 2, and large subunit ribosomal RNA	CAACUCCUCAAAGCUAGCUGGCAGAGUCGGGAUGCACUCUAAGCGUAGUAAACUUGAUAGUCUCGCUUCUGCAGUUGUCCCGGCCGUCUUGCCCUAAAAGCCCAAACUUUUUUGUUUUCUAUGGUUGACCU
URS000228EC61_1297885/158-287 plant metagenome partial contains 5.8S ribosomal RNA, internal transcribed spacer 2, and large subunit ribosomal RNA	AACUCCUCAAAGCUAGCUGGCAGAGUCGGGAUGCACUCUAAGCGUAGUAAACUUGAUAGUCUCGCUUCUGCAGUUGUCCCGGCCGUCUUACCAUAAAAGCCCAAACUUUUUUGUUUUCUAUGGUUGACCU
URS00022A1C85_1297885/157-287 plant metagenome partial contains 5.8S ribosomal RNA, internal transcribed spacer 2, and large subunit ribosomal RNA	CAACUCCUCAAAGCUAGCUGGCAGAGUCGGGAUGCACUCUAAGCGUAGUAAACUUGAUAGUCUCGCUUCUGCAGUUGUCCCGGCCGUCUUGCCAUCAAAGCCCAAACUUUUUUGUUUUCUAUGGUUGACCU
URS00022A695B_1297885/155-287 plant metagenome partial contains 5.8S ribosomal RNA, internal transcribed spacer 2, and large subunit ribosomal RNA	CGCAACUCCUCAAAGCUAGCUGGCAGAGUCGGGAUGCACUCUAAGCGUAGUAAACUUGAUAGUCUCGCUUCUGCAGUUGUCCCUGUCGUCUUGCCAUAAAAGCCCAAACUUUUUUGUUUUCUAUGGUUGACCU
URS00023F7F04_4615/90130-90211 Ananas comosus (pineapple) long non-coding RNA (ACOM_LNC017715)	CGGAUGGAUUAAUAAGAGGCCCUCUAAAAAUUAGAGACCCGAUAAAUCCUGGUUGGGCCCGGAUCUUAGUUUCUUUUGUUGA
URS00022A5F57_1297885/156-287 plant metagenome partial contains 5.8S ribosomal RNA, internal transcribed spacer 2, and large subunit ribosomal RNA	GCAACUCCUCAAAGCUAGCUGGCAGAGUCGGGAUGCACUCUAAGCGUAGUAAACUUGAUAGUCUCGCUUCUGCAGUUGUCCCGGCCGUCUUGCCAUAAAAGCCCCAACUUUUUUGUUUUCUAUGGUUGACCU
URS0002180C7D_9305/2201-2323 Sarcophilus harrisii (Tasmanian devil) lncRNA (ENSSHAG00000026044.1)	CCAGGACUAGAAGCUGCCCUCCACAAGCAGUCCAGGAAAGGGGCCAGAGAGGUAGGAGAAGACAGUCGACUUAGAGGUCAUCCCAUCCAAUCCCCUCAUUUUUUUUUUUUUUUUUUUUUUUUU
URS0001A0CDF5_9995/6906-7008 Marmota monax (woodchuck) non-coding RNA	GGAAGAGAGAGAGAGAGCAGGAGCUGACCCCUUUUAUUGAGGAGAAGCUAUUCAAAUGAGGCAAGGGGUCAGGUUUCAGGGAGCUGAGUCUAUCUUCAUGAUG
URS0001D022E0_175245/12-123 uncultured fungus partial contains small subunit ribosomal RNA, internal transcribed spacer 1, and 5.8S ribosomal RNA	CAUUUAGAGGAAGUAAAAGUCGUAACAAGGUAACCGUAGGUGAACCUGCGGUUGGAUCAUUAUUGAGUGCAAAAACUUGUCCCCCCUUGUGUGAACUGUUAUUAUUUCUUUG
URS000228F88C_1297885/159-287 plant metagenome partial contains 5.8S ribosomal RNA, internal transcribed spacer 2, and large subunit ribosomal RNA	ACUCCUCAAAGCUAGCUGGCAGAGUCGGGAUGCACUCUAAGCGUAGUAAACUUGAUAGUCUCGCUUCUGCAGUUGUCCCGGCCGUCUUGCCAUACAAGCCCAAACUUUUUUGUUUUCUAUGGUUGACCU
URS00022A5470_1297885/157-287 plant metagenome partial contains 5.8S ribosomal RNA, internal transcribed spacer 2, and large subunit ribosomal RNA	CAACUCCUCAAAGCUAGCUGGCAGAGUCGGGAUGCACUCUAAGCGUAGUAAACUUGAUAGUCUCGCUUCUGCAGUUGUCCCGGCCGUCUUACCAUAAAAGCCCAAACUUUUUUGUUUUCUAUGGUUGACCU
URS00022A8826_1297885/155-296 plant metagenome partial contains 5.8S ribosomal RNA, internal transcribed spacer 2, and large subunit ribosomal RNA	CGCAACUCCUCAAAGCUAGCUGGCAGAGUUGGGAUGCACUCUAAGCGUAGUAAACUUGAUAGUCUCGCUUCUGCAGUUGUCCCGGCCGUCUUGCCAUAAAAGCCCAAACUUUUUUGUUUUCUAUGGUUGACCUCGAAUCAGG
URS00022AB56C_1297885/157-287 plant metagenome partial contains 5.8S ribosomal RNA, internal transcribed spacer 2, and large subunit ribosomal RNA	CAACUCCUCAAAGCUAGCUGGCAGAGUCGGGAUGCACUCUAAGCGUAGUAAACUUGAUAGUCUCGCUUCUGCAGUUGUCCCGGCCGUCUUACCAUAAAAGCCCAAACUUUUUUGUUUUCUAUGGUUGACCU
URS000237686A_57577/4318-4410 Trifolium pratense (T. pratense) long non-coding RNA (TPRA_LNC001258)	CGGCGAGACACGGCGGCUGGCGGUGGUGUCCAGUGACCGGCCACGCCACCCACCCUUUAAUAUUUUAUUAUAUAUUUUAAUUAUUAUGUGAUG
URS000255C042_9606/823-931 Homo sapiens (human) non-coding RNA	UAGGGAGGUCAACGUAGGAGGAUCACUUGAGUUCAAUACCAGCCUGAGCAACCUAAUGAGACCCUCCCUCUCCAAAAAAAGUUGUCUUUUUUUUUUUUUUUUUUAAUUA
URS000227EA9E_1297885/156-287 plant metagenome partial contains 5.8S ribosomal RNA, internal transcribed spacer 2, and large subunit ribosomal RNA	GCAACUCCUCAAAGCUAGCUGGCAGAGUCGGGAUGCACUCUAAGCGUAGUAAACUUGAUAGUCUCGCUUCUGCAGUUGUCCCGGCCGUCUUGCCAUCAAAGCCCAAACUUUUUUGUUUUCUAUGGUUGACCU
URS00022B5C69_9483/756-817 Callithrix jacchus (white-tufted-ear marmoset) lncRNA (ENSCJAG00000078577.1)	CACGCACCACCAUGCCCAGCUAAUUUUUAUUUUAUUUUAUAUUUUUAGUAGAGACGGGGUUU
URS000199CEE7_9049/98-192 Pavo cristatus (Indian peafowl) lncRNA (ENSPSTG00000009419.1)	GGUAUAGAUUCCUGGAAGUUAUAACCAUGCCCUUUCCAGCUCCUACAGAUAAAGUUACAACGUGGUUAGCUACAGAUGAGACUCACCAUCAGAAA
URS00022AA360_1297885/152-288 plant metagenome partial contains 5.8S ribosomal RNA, internal transcribed spacer 2, and large subunit ribosomal RNA	GAAACGCAACUCCUAAAAGCUAGCUGGCAGAGUCGGGAUGCACUCUAAGCGUAGUAAACUUGAUAGUCUCGCUUCUGCAGUUGUCCCGGCCGUCUUGCCAUAAAAGCCCAAACUUUUUUGUUUUCUAUGGUUGACCU
URS00023BA316_13443/104132-104265 Coffea arabica (coffee) long non-coding RNA (CARA_LNC006163)	UGAGAAGGAGAUCCCGUAAAAGCAGAACCAAUGGCUGCUAGCCCUGUUAAUACAGGACCACUUAUAGCCAACACUUUGUUCAGUUUCAAGGCUUUCCCGCCCAGCCUCAGAUAUUCUGCUUUAUCUUUUCUCCU
URS0001992B02_9049/98-192 Pavo cristatus (Indian peafowl) lncRNA (ENSPSTG00000009419.1)	GGUAUAGAUUCCUGGAAGUUAUAACCAUGCCCUUUCCAGCUCCUACAGAUAAAGUUACAACGUGGUUAGCUACAGAUGAGACUCACCAUCAGAAA
URS0001997891_9049/98-192 Pavo cristatus (Indian peafowl) lncRNA (ENSPSTG00000009419.1)	GGUAUAGAUUCCUGGAAGUUAUAACCAUGCCCUUUCCAGCUCCUACAGAUAAAGUUACAACGUGGUUAGCUACAGAUGAGACUCACCAUCAGAAA
URS0002278CC6_1297885/151-287 plant metagenome partial contains 5.8S ribosomal RNA, internal transcribed spacer 2, and large subunit ribosomal RNA	GAAACGCAACUCCACAAAGCUAGCUGGCAGAGUCGGGAUGCACUCUAAGCGUAGUAAACUUGAUAGUCUCGCUUCUGCAGUUGUCCCGGCCGUCUUGCCAUAAAAGCCCAAACUUUUUUGUUUUCUAUGGUUGACCU
URS000229A5B4_1297885/158-287 plant metagenome partial contains 5.8S ribosomal RNA, internal transcribed spacer 2, and large subunit ribosomal RNA	AACUCCUCAAAGCUAGCUGGCAGAGUCGGGAUGCACUCUAAGCGUAGUAAACUUGCUAGUCUCGCUUCUGCAGUUGUCCCGGCCGUCUUGCCAUACAAGCCCAAACUUUUUUGUUUUCUAUGGUUGACCU
URS000229B76C_1297885/151-287 plant metagenome partial contains 5.8S ribosomal RNA, internal transcribed spacer 2, and large subunit ribosomal RNA	GAAACGCAACUCCACAAAGCUAGCUGGCAGAGUCGGGAUGCACUCUAAGCGUAGUAAACUUGAUAGUCUCGCUUCUGCAGUUGUCCCGGCCGUCUUGCCAUAAAAGCCCAAACUUUUUUGUUUUCUAUGGUUGACCU
URS000229FA68_1297885/155-286 plant metagenome partial contains 5.8S ribosomal RNA, internal transcribed spacer 2, and large subunit ribosomal RNA	CGCAACUCCUCAAAGCUAGCUGGCAGAGUCGGGAUGCACUCUAAGCGUAGUAAACUUGAUAGUCUCGCUUCUGCGGUUGUCCCGGCCGUCUUGCCAUAAAAGCCCAAACUUUUUUGUUUUCUAUGGUUGACC
URS00008BAF49_9606/358-410 Homo sapiens (human) non-protein coding lnc-ISX-2:3	GUCAUGAGUGGCUCCUCUCCAGAAACUAGGAGAGGAGCAUGGGGCAGGUUUUC
URS000228B087_1297885/160-287 plant metagenome partial contains 5.8S ribosomal RNA, internal transcribed spacer 2, and large subunit ribosomal RNA	CUCCUCAAAGCUAGCUGGCAGAGUCGGGAUGCACUCUAAGCGUAGUAAACUUGAUAGUCUAGCUUCUGCAGUUGUCCCGGCCGUCUUGCCAUAAAAGCCCAAACUUUUUUGUUUUCUAUGGUUGACCU
URS000227DFE7_1297885/151-287 plant metagenome partial contains 5.8S ribosomal RNA, internal transcribed spacer 2, and large subunit ribosomal RNA	GAAACGCAACUCCUCAAAGCUAGCUGGGAGAGUCGGGAUGCACUCUAAGCGUAGUAAACUUGAUAGUCUCGCUUCUGCAGUUGUCCCGGCCGUCUUGCCAUAAAAGCCCAAACUUUUUUGUUUUCUAUGGUUGACCU
URS00023ED064_4565/18542-18645 Triticum aestivum (bread wheat) long non-coding RNA (TAES_LNC013546)	ACAAAAUCUUUUAAAACACGACGUCCACGAGGUUGCGCCUGGGUCCUCAUGAAUUUGGUUGAAAAUUGGUGACUGCCCGCUCUCAGGAGAUGCCUCCCUCUAGC
URS00024059D5_4565/18550-18653 Triticum aestivum (bread wheat) long non-coding RNA (TAES_LNC013546)	ACAAAAUCUUUUAAAACACGACGUCCACGAGGUUGCGCCUGGGUCCUCAUGAAUUUGGUUGAAAAUUGGUGACUGCCCGCUCUCAGGAGAUGCCUCCCUCUAGC
URS00023C8D74_71139/22048-22357 Eucalyptus grandis (E. grandis) long non-coding RNA (EGRA_LNC002171)	AACCUAGGGCAGACGAUUUCUCUGCUUGUAGGCCAUCUUUUGCGAAACCGUUUGGUGGAAGCGUAGAGGGGACUGAGCUGAUGCUUCCCUCCGAAAAUCAGCACAUUCCGAUACCCACAGCCACGGGAAUCAGCAACUCACCAUAUGGAUGAACAGUGACUCGGGAAUUCGAAUUGAGAGCAUCCGAUGAACAGUGACUCGGCAAGGUGAUUACUUAGAAUUGAGAAAACAUUUUCUUUACUCUCUCUUAUCUCACCCCCCCUUCAUAUUCUUUCUUUUUUUCCUUUUUUAAAAAUUAUAAUUUUUAUAU
URS00023DDDCA_71139/44563-44872 Eucalyptus grandis (E. grandis) long non-coding RNA (EGRA_LNC002170)	AACCUAGGGCAGACGAUUUCUCUGCUUGUAGGCCAUCUUUUGCGAAACCGUUUGGUGGAAGCGUAGAGGGGACUGAGCUGAUGCUUCCCUCCGAAAAUCAGCACAUUCCGAUACCCACAGCCACGGGAAUCAGCAACUCACCAUAUGGAUGAACAGUGACUCGGGAAUUCGAAUUGAGAGCAUCCGAUGAACAGUGACUCGGCAAGGUGAUUACUUAGAAUUGAGAAAACAUUUUCUUUACUCUCUCUUAUCUCACCCCCCCUUCAUAUUCUUUCUUUUUUUCCUUUUUUAAAAAUUAUAAUUUUUAUAU
URS0001EE87D8_175245/11-118 uncultured fungus partial contains small subunit ribosomal RNA, internal transcribed spacer 1, and 5.8S ribosomal RNA	UCAUUUAGAGGAAGUAAAAGUCGUAACAAGGUAACCGUAGGUGAACCUGCGGUUGGAUCAUUAUUGAGUGCAAAAACUUGUCCCCCCUUGUGUGAACUGUUAUUAUUU
URS000227C828_1297885/157-286 plant metagenome partial contains 5.8S ribosomal RNA, internal transcribed spacer 2, and large subunit ribosomal RNA	CAACUCCUCAAAGCUAGCUGGCAGAGUCGGGAUGCACUCUAAGCGUAGUAAACUUGAUAGUCUCGCUUCUGCAGUUAUCCCGGCCGUCUUGCCAUAAAAGCCCAAACUUUUUUGUUUUCUAUGGUUGACA
URS0002280342_1297885/156-287 plant metagenome partial contains 5.8S ribosomal RNA, internal transcribed spacer 2, and large subunit ribosomal RNA	GCAACUCCUCAAAGCUAGCUGGCAGAGUCGGGAUGCACUCUAAGCGUAGUAAACUUGAUAGUCUCGCUUCUGCAGUUAUCCCGGCCGUCUUGCCAUAAAAGCCCAAACUUUUUUGUUUUCUAUGGUUGACCU
URS00022816AF_1297885/156-287 plant metagenome partial contains 5.8S ribosomal RNA, internal transcribed spacer 2, and large subunit ribosomal RNA	GCAACUCCUCAAAGCUAGCUGGCAGAGUCGGGAUGCACUCUAAGCGUAGUAAACUUGAUAGUCUCGCUUCUGCAGUUAUCCCGGCCGUCUUGCCAUAAAAGCCCAAACUUUUUUGUUUUCUAUGGUUGACCU
URS00022987B1_1297885/156-288 plant metagenome partial contains 5.8S ribosomal RNA, internal transcribed spacer 2, and large subunit ribosomal RNA	GCAACUCCUCAAAGCUAGCUGGCAGAGUCGGGAUGCACUCUAAGCGUAGUAAACUUGAUAGUCUCGCUUCUGCAGUUGUCCCGGCCGUCUUGCCAUAAAAGCCCAAACUUUUUUGUUUUCUAUUGUUGACCUC
URS00022A9BC5_1297885/156-288 plant metagenome partial contains 5.8S ribosomal RNA, internal transcribed spacer 2, and large subunit ribosomal RNA	GCAACUCCUCAAAGCUAGCUGGCAGAGUCGGGAUGCACUCUAAGCGUAGUAAACUUGAUAGUCUCGCUUCUGCAGUUGUCCCGGCCGUCUUGCCAUAAAAGCCCAAACUUUUUUGUUUUCUAUUGUUGACCUC
URS00023A212D_3760/43490-43635 Prunus persica (peach) long non-coding RNA (PPER_LNC005580)	UACCGCAACCGCAACCGCAAAUGCGGUUCGGUUCUUAAUACCGCGAUUGCGGUUCGGUUUACCGCGAUUGCGGUUUUAUUGCGGUAAAAUAUCGGUUGGUUUUUGCAGUUUUUCGGUUUUUCGGUUUAAAAUGCCACCCCUAGUAA
URS00022A901C_1297885/202-289 plant metagenome partial contains 5.8S ribosomal RNA, internal transcribed spacer 2, and large subunit ribosomal RNA	UAGUAAACUUGAUAGUCUCGCUUCUGCAGUUGUCCCGGCCGUCUUGCCAUAAAAGCCCAAACUUUUUUGUUUUCUAUGGUUUACCUCG
URS0002284C0E_1297885/151-287 plant metagenome partial contains 5.8S ribosomal RNA, internal transcribed spacer 2, and large subunit ribosomal RNA	GAAACGCAACUCCUCAAAGCAAGCUGGCAGAGUCGGGAUGCACUCUAAGCGUAGUAAACUUGAUAGUCUCGCUUCUGCAGUUGUCCCGGCCGUCUUGCCAUAAAAGCCCAAACUUUUUUGUUUUCUAUGGUUGACCU
URS000228A6DE_1297885/157-285 plant metagenome partial contains 5.8S ribosomal RNA, internal transcribed spacer 2, and large subunit ribosomal RNA	CAACUCCUCAAAGCUAGCUGGCAGAGUCGGGAUGCACUCUAAGCGUAGUAAACUUGAUAGUCUCGCUUCUGCAGUUGUCCCGGCCGUCUUACCAUAAAAGCCCAAACUUUUUUGUUUUCUAUGGUUGAC
URS00023B7755_4615/6865-6915 Ananas comosus (pineapple) long non-coding RNA (ACOM_LNC006530)	GGUUUUUUCCCCUACCCGGCUACCCCUAAAUAUUUUUUCCUUUUUUUUUUU
URS000235D659_42345/3738-3930 Phoenix dactylifera (date palm) long non-coding RNA (PDAC_LNC000240)	GAAUUCUUUCAUAUGAAGUAUGCGAAUGAAGAACUGGUGGUCUAGAUCAUUGAGGAAUGAGAAUAAGAAAGCGAGCAAUGAAGAUAGGAGGUGGGUCCUAAAAUUUAAAGGGGCAAGGAGGCUGCACUGGAACUAUUUGGAAAUCCCAAGAACAUUUAAUUUCUCAGGAUGGCCAUGGCCCUUGCCCCCUCCC
URS000239E8C2_42345/3881-4073 Phoenix dactylifera (date palm) long non-coding RNA (PDAC_LNC000241)	GAAUUCUUUCAUAUGAAGUAUGCGAAUGAAGAACUGGUGGUCUAGAUCAUUGAGGAAUGAGAAUAAGAAAGCGAGCAAUGAAGAUAGGAGGUGGGUCCUAAAAUUUAAAGGGGCAAGGAGGCUGCACUGGAACUAUUUGGAAAUCCCAAGAACAUUUAAUUUCUCAGGAUGGCCAUGGCCCUUGCCCCCUCCC
URS00023B80E6_42345/3757-3949 Phoenix dactylifera (date palm) long non-coding RNA (PDAC_LNC000241)	GAAUUCUUUCAUAUGAAGUAUGCGAAUGAAGAACUGGUGGUCUAGAUCAUUGAGGAAUGAGAAUAAGAAAGCGAGCAAUGAAGAUAGGAGGUGGGUCCUAAAAUUUAAAGGGGCAAGGAGGCUGCACUGGAACUAUUUGGAAAUCCCAAGAACAUUUAAUUUCUCAGGAUGGCCAUGGCCCUUGCCCCCUCCC
URS00023E238C_42345/3901-4093 Phoenix dactylifera (date palm) long non-coding RNA (PDAC_LNC000240)	GAAUUCUUUCAUAUGAAGUAUGCGAAUGAAGAACUGGUGGUCUAGAUCAUUGAGGAAUGAGAAUAAGAAAGCGAGCAAUGAAGAUAGGAGGUGGGUCCUAAAAUUUAAAGGGGCAAGGAGGCUGCACUGGAACUAUUUGGAAAUCCCAAGAACAUUUAAUUUCUCAGGAUGGCCAUGGCCCUUGCCCCCUCCC
URS0002417CEB_42345/3747-3939 Phoenix dactylifera (date palm) long non-coding RNA (PDAC_LNC000241)	GAAUUCUUUCAUAUGAAGUAUGCGAAUGAAGAACUGGUGGUCUAGAUCAUUGAGGAAUGAGAAUAAGAAAGCGAGCAAUGAAGAUAGGAGGUGGGUCCUAAAAUUUAAAGGGGCAAGGAGGCUGCACUGGAACUAUUUGGAAAUCCCAAGAACAUUUAAUUUCUCAGGAUGGCCAUGGCCCUUGCCCCCUCCC
URS000241873F_42345/3757-3949 Phoenix dactylifera (date palm) long non-coding RNA (PDAC_LNC000240)	GAAUUCUUUCAUAUGAAGUAUGCGAAUGAAGAACUGGUGGUCUAGAUCAUUGAGGAAUGAGAAUAAGAAAGCGAGCAAUGAAGAUAGGAGGUGGGUCCUAAAAUUUAAAGGGGCAAGGAGGCUGCACUGGAACUAUUUGGAAAUCCCAAGAACAUUUAAUUUCUCAGGAUGGCCAUGGCCCUUGCCCCCUCCC
URS0002426053_42345/3781-3973 Phoenix dactylifera (date palm) long non-coding RNA (PDAC_LNC000241)	GAAUUCUUUCAUAUGAAGUAUGCGAAUGAAGAACUGGUGGUCUAGAUCAUUGAGGAAUGAGAAUAAGAAAGCGAGCAAUGAAGAUAGGAGGUGGGUCCUAAAAUUUAAAGGGGCAAGGAGGCUGCACUGGAACUAUUUGGAAAUCCCAAGAACAUUUAAUUUCUCAGGAUGGCCAUGGCCCUUGCCCCCUCCC
URS0001962A43_9823/4992-5097 Sus scrofa (pig) lncRNA (ENSSSCG00015011774.1)	CAGACGAGGAAAUGAUGGGUCAGAGAGGUCACACCCCUAGGAGUUGGUGAAUCCAGGAUUUGAGUCCAGUUCUCUUGGAUUCCUGGGCCCUCCCCCACAUGUUCAU
URS000227A1BF_1297885/151-286 plant metagenome partial contains 5.8S ribosomal RNA, internal transcribed spacer 2, and large subunit ribosomal RNA	AAACGCAACUCCUCAAAGCUAGCUGGCAGGGUCGGGAUGCACUCUAAGCGUAGUAAACUUGAUAGUCUCGCUUCUGCAGUUGUCCCGGCCGUCUUGCCAUAAAAGCCCAAACUUUUUUGUUUUCUAUGGUUGACCU
URS0002291CE3_1297885/152-287 plant metagenome partial contains 5.8S ribosomal RNA, internal transcribed spacer 2, and large subunit ribosomal RNA	AAACGCAACUCCUCAAAGCUAGCUGGCAGGGUCGGGAUGCACUCUAAGCGUAGUAAACUUGAUAGUCUCGCUUCUGCAGUUGUCCCGGCCGUCUUGCCAUAAAAGCCCAAACUUUUUUGUUUUCUAUGGUUGACCU
URS000229B1B9_1297885/151-286 plant metagenome partial contains 5.8S ribosomal RNA, internal transcribed spacer 2, and large subunit ribosomal RNA	AAACGCAACUCCUCAAAGCUAGCUGGCAGGGUCGGGAUGCACUCUAAGCGUAGUAAACUUGAUAGUCUCGCUUCUGCAGUUGUCCCGGCCGUCUUGCCAUAAAAGCCCAAACUUUUUUGUUUUCUAUGGUUGACCU
URS000229C998_1297885/155-289 plant metagenome partial contains 5.8S ribosomal RNA, internal transcribed spacer 2, and large subunit ribosomal RNA	CGCAACUCCUCAAAGCUAGCUGGCAGAGUCGGGAUGCACUCUAAGCGUAGUAAACUUGAUAGUCUCGCUUCUGCAGUUGUCCCGGCCGUCUUGCCAUAAAAGCCCAAACUUUUUUGUUUUCUAUGGUUUACCUCG
URS000240DA4B_3888/16672-16801 Pisum sativum (pea) long non-coding RNA (PSAT_LNC000973)	UUCAGAUUGUGUUUGUGUUGUUUGUGUGAAGCAAGGUUUGAGCCUGAAUUGGGCUAAGGUUGGGGAGUCAGGUGUCGCACCUCAAAAAGAAUGAUAAUGCGACCCUCACAUGUGAGACCGGAAAAUGUUA
URS00021148A8_1709941/21-139 fungal sp. partial internal transcribed spacer region	UAGGUGAACCUGCGGAAGGAUCAUUACAAAAUCCAGAAACAACCCCUGUGAACUUGUAUUGUCUGUCUUUGGGGGAAAAGCCUUGCGUUUUUCCCCCAUAUUAAUUGAACAACUUUGAU
URS00022AC7E8_1297885/156-289 plant metagenome partial contains 5.8S ribosomal RNA, internal transcribed spacer 2, and large subunit ribosomal RNA	GCAACUCCUCAAAGCUAGCUGGCAGAGUCGGGAUGCACUCUAAGCGUAGUAAACUUGAUAGUCUCGCUUCUGCAGUUGUCCCGGCCGUCUUGCCAUAAAAGCCCAAACUUUUUUGUUUUCUAUGGUUUACCUCG
URS000003D081_9606/821-931 Homo sapiens (human) ATP11A antisense RNA 1	UUAGGGAGGUCAACGUAGGAGGAUCACUUGAGUUCAAUACCAGCCUGAGCAACCUAAUGAGACCCUCCCUCUCCAAAAAAAGUUGUCUUUUUUUUUUUUUUUUUUUAAUUA
URS000075DF5D_9606/859-969 Homo sapiens (human) ATP11A antisense RNA 1 (ATP11A-AS1)	UUAGGGAGGUCAACGUAGGAGGAUCACUUGAGUUCAAUACCAGCCUGAGCAACCUAAUGAGACCCUCCCUCUCCAAAAAAAGUUGUCUUUUUUUUUUUUUUUUUUUAAUUA
URS00009B4BD5_9606/822-932 Homo sapiens (human) HSALNT0207268	UUAGGGAGGUCAACGUAGGAGGAUCACUUGAGUUCAAUACCAGCCUGAGCAACCUAAUGAGACCCUCCCUCUCCAAAAAAAGUUGUCUUUUUUUUUUUUUUUUUUUAAUUA
URS00009B8EAC_9606/2272-2382 Homo sapiens long non-coding RNA NONHSAT167299.1	UUAGGGAGGUCAACGUAGGAGGAUCACUUGAGUUCAAUACCAGCCUGAGCAACCUAAUGAGACCCUCCCUCUCCAAAAAAAGUUGUCUUUUUUUUUUUUUUUUUUUAAUUA
URS0002344E73_9606/849-959 Homo sapiens (human) HSALNT0375365	UUAGGGAGGUCAACGUAGGAGGAUCACUUGAGUUCAAUACCAGCCUGAGCAACCUAAUGAGACCCUCCCUCUCCAAAAAAAGUUGUCUUUUUUUUUUUUUUUUUUUAAUUA
URS0000D597CD_9606/17960-18023 Homo sapiens (human) HSALNT0370487	CCCACCACCACACCCAGCUAUUUUUUUUUUUAUUUUUAUUUUUAGUAGAGACAGGGUUUCACCA
URS00009C51FE_10090/1808-1947 Mus musculus long non-coding RNA NONMMUT092795.1	UCGGGUCCCAGGAGGAAGAAUAGAAAUCAGAUAUGUUUUCUAAGCGUUCAACACUCUGCACUGUGCAGGGUGCUGGCGGUUAAGCUUCUACCCUCCCUUCCCUCCACUCCCCACUUUUUCUCUUAUGGAUAUGGUAUUUU
URS00022A07FD_1297885/151-287 plant metagenome partial contains 5.8S ribosomal RNA, internal transcribed spacer 2, and large subunit ribosomal RNA	GAAACGCAACUCCUCAAAGCUAGCCGGUAGAGUCGGGAUGCACUCUAAGCGUAGUAAACUUGAUAGUCUCGCUUCUGCAGUUGUCCCGGCCGUCUUGCCAUAAAAGCCCAAACUUUUUUGUUUUCUAUGGUUGACCU
URS000241B535_4113/6760-6900 Solanum tuberosum (potato) long non-coding RNA (STUB_LNC009593)	UUUCAAUCUAGAUAGUUUUGUCAGGAUGUUUAUGGGUGUGAGUAUCUACUCUAUGCUACUGAAUAGCUCUUCCUAAUCUCUGAUUCGGUUUUCAUGUUGAUAACAGGAGCUUAAAAAGGAUGCCUUUAGGGAGGCUUAUCU
URS000229A02D_1297885/157-287 plant metagenome partial contains 5.8S ribosomal RNA, internal transcribed spacer 2, and large subunit ribosomal RNA	CAACUCCUCAAAGCUAGCUGGCAGAGUCGGGAUGCACUCUAAGCGUAGUAAACUUGAUAGUCUCGCUUCUGCAGUUGUCCGGGCCGUCUUGCCAUAAAAGCCCAAACUUUUUUGUUUUCUAUGGUUGACCU
URS0000DB2C34_3635/4003-4162 Gossypium hirsutum (upland cotton) Eukaryotic large subunit ribosomal RNA	GGAAGACAGCUUGCAGUGAACUUGAGAAUAUGUUGUAAACAUUGAUAAAACAAGUUAAUGAGUUGCUUAUUGUUUUCAUAUGAACUUACUAAGCGAAAGCUUACCCCCCUUCUUUCCCAUGUUUUCUAUAGUUUCCAGGUUAGCUCGGGUUGAAGGCCGU
URS0002279A20_1297885/150-287 plant metagenome partial contains 5.8S ribosomal RNA, internal transcribed spacer 2, and large subunit ribosomal RNA	UGAAACGCGACUCCUCAAAGCUAGCUGGCAGAGUCGGGAUGCACUCUAAGCGUAGUAAACUUGAUAGUCUCGCUUCUGCAGUUGUCCCGGCCGUCUUGCCAUAAAAGCCCAAACUUUUUUGUUUUCUAUGGUUGACCU
URS0002281814_1297885/151-287 plant metagenome partial contains 5.8S ribosomal RNA, internal transcribed spacer 2, and large subunit ribosomal RNA	GAAACGCAACUCCUCAAAGCUAGCCGGCAGAGUCGGGAUGCACUCUAAGCGUAGUAAACUUGAUAGUCUCGCUUCUGCAGUUGUCCCGGCCGUCUUGCCAUAAAAGCCCAAACUUUUUUGUUUUCUAUGGUUGACCU
URS000228349B_1297885/155-287 plant metagenome partial contains 5.8S ribosomal RNA, internal transcribed spacer 2, and large subunit ribosomal RNA	CGCAACUCCUCAAAGCUAGCUGGCAGAGUCGGGAUGCACUCUAAGCGUAGUAAACUUGAUAGUCUCGUUUCUGCAGUUGUCCCGGCCGUCUUGCCAUAAAAGCCCAAACUUUUUUGUUUUCUAUGGUUGACCU
URS00023D14C3_4146/152553-152623 Olea europaea (common olive) long non-coding RNA (OEUR_LNC008812)	GAAGCACAUUGUUGCCUCCCCCCCCCCCCCCCAAAAAAUGGGGGAAAUUUUUUUUUUUUUAUAUAAGGAUC
URS000227D652_1297885/151-287 plant metagenome partial contains 5.8S ribosomal RNA, internal transcribed spacer 2, and large subunit ribosomal RNA	GAAACGCAACUCCUCAAAGCUAGCUAGCAGAGUCGGGAUGCACUCUAAGCGUAGUAAACUUGAUAGUCUCGCUUCUGCAGUUGUCCCGGCCGUCUUGCCAUAAAAGCCCAAACUUUUUUGUUUUCUAUGGUUGACCU
URS0002299A4D_1297885/157-287 plant metagenome partial contains 5.8S ribosomal RNA, internal transcribed spacer 2, and large subunit ribosomal RNA	CAACUCCUCAAAGCUAGCUGGCAGAGUCGGGAUGCACUCUAAGCGUAGUAAACUUGAUAGUCUCGCUUCUGCGGUUGUACCGGCCGUCUUGCCAUAAAAGCCCAAACUUUUUUGUUUUCUAUGGUUGACCU
URS00023D0E4C_3634/2155-2311 Gossypium barbadense (sea-island cotton) long non-coding RNA (GBAR_LNC002612)	AGACAGCUUGUAGUGAACUUGAGAAUAUGUUGUAAACAUUGAUAAAACAAGUUAAUGGGUGCUUAUUGUUUUCAUAUGAACUUACUAAGCGAAAGCUUACCCCCCUCUUCUUUCCCAUGUUUUCUAGAGUUUCCAGGUUAGCUCGGGUUGGAGGCCG
URS000227A6CD_1297885/147-287 plant metagenome partial contains 5.8S ribosomal RNA, internal transcribed spacer 2, and large subunit ribosomal RNA	CUGAGAAACGCAACUCCUCAAAGCUAGCUGGCAGAGUCGGGAUGCACUCUAAGCGUAGUAAACUUGAUAGUCUCGCUUCUGCAGUUGUCCCGGCCGUCUUGCCAUAAAAGCCCAAACUUUUUUGUUUUCUAUGGUUGACCU
URS0000BC7846_10093/1846-1984 Mus pahari (Shrew mouse) predicted gene 15261 (MGP_PahariEiJ_G0004031.1)	GGGAAGCCAGAUGACGAGAGAGCACGAAUAACGAUUGCAGAAACCUGAUUAUCCUUAUGACCACUUUAAAAGGUCAAUCUUGGAGUGGCCAGCGUCUCUGCAGAAAUAAACAAGCAUCAGUAACUGAACAAGAGUCUCA
URS000217C394_42100/3733-3833 Phocoena sinus (vaquita) lncRNA (ENSPSNG00000018391.1)	AAAAAAAGAAGGCUUUGGUCUUAAAAGUUAAAGGAGGAAACCUUUGGAGAUCAUCUUCUACUUGAACUGCCUUCUGAUUGGGCCAAGCCCAGUCUGAAGCC
URS000227ABD6_1297885/151-287 plant metagenome partial contains 5.8S ribosomal RNA, internal transcribed spacer 2, and large subunit ribosomal RNA	GAAACGCAACUCCUCAAAGCUAGCUAGCAGAGUCGGGAUGCACUCUAAGCGUAGUAAACUUGAUAGUCUCGCUUCUGCAGUUGUCCCGGCCGUCUUGCCAUAAAAGCCCAAACUUUUUUGUUUUCUAUGGUUGACCU
URS000228BE22_1297885/151-283 plant metagenome partial contains 5.8S ribosomal RNA, internal transcribed spacer 2, and large subunit ribosomal RNA	GAAACGCAACUCCUCAAAGCUAGCUGGGAGAGUCGGGAUGCACUCUAAGCGUAGUAAACUUGAUAGUCUCGCUUCUGCAGUUGUCCCGGCCGUCUUGCCAUAAAAGCCCAAACUUUUUUGUUUUCUAUGGUUG
URS000235E83C_85681/261692-261829 Citrus clementina (C. clementina) long non-coding RNA (CCLE_LNC002794)	GCUCAGGUCGGAGUCUCCCCAGAAGAAAAAUGGUACAUCAGGUCAGGCCCAUCCCAAUAAACAGAGGACCAGAUGAGAAGCUCCCCGGGUUGGUGAGAUUUGACCAUCAGUUUCUACUCUUAACUCAUUUCACUCGCC
URS000241FD63_85681/166314-166451 Citrus clementina (C. clementina) long non-coding RNA (CCLE_LNC002778)	GCUCAGGUCGGAGUCUCCCCAGAAGAAAAAUGGUACAUCAGGUCAGGCCCAUCCCAAUAAACAGAGGACCAGAUGAGAAGCUCCCCGGGUUGGUGAGAUUUGACCAUCAGUUUCUACUCUUAACUCAUUUCACUCGCC
URS000242EAFB_85681/527976-528113 Citrus clementina (C. clementina) long non-coding RNA (CCLE_LNC002778)	GCUCAGGUCGGAGUCUCCCCAGAAGAAAAAUGGUACAUCAGGUCAGGCCCAUCCCAAUAAACAGAGGACCAGAUGAGAAGCUCCCCGGGUUGGUGAGAUUUGACCAUCAGUUUCUACUCUUAACUCAUUUCACUCGCC
URS00019EFAA2_9995/33593-33724 Marmota monax (woodchuck) non-coding RNA	AAGACCAGCAUGUUUGCUUAAAAUGCAGCCUCCAGGUGGAGGCCCACAGCAAAUGGAUCAGGCUCUGGGGAUGGGUUCUAGAAUCCAGACCCUUAACCCCCUUCCCUAAAAUUUUUUCUUUCUUUCUUUUUU
URS00022A639D_1297885/151-287 plant metagenome partial contains 5.8S ribosomal RNA, internal transcribed spacer 2, and large subunit ribosomal RNA	GAAACGCAACUCCUCAAAGCUAACUGGCAGAGUCGGGAUGCACUCUAAGCGUAGUAAACUUGAUAGUCUCGCUUCUGCAGUUGUCCCGGCCGUCUUGCCAUAAAAGCCCAAACUUUUUUGUUUUCUAUGGUUGACCU
URS00022A8A2A_1297885/151-287 plant metagenome partial contains 5.8S ribosomal RNA, internal transcribed spacer 2, and large subunit ribosomal RNA	GAAACGCAACUCCUCAAAGCUGGCUGGCAGAGUCGGGAUGCACUCUAAGCGUAGUAAACUUGAUAGUCUCGCUUCUGCAGUUGUCCCGGCCGUCUUGCCAUAAAAGCCCAAACUUUUUUGUUUUCUAUGGUUGACCU
URS00022830EF_1297885/148-286 plant metagenome partial contains 5.8S ribosomal RNA, internal transcribed spacer 2, and large subunit ribosomal RNA	GUGAAGCGCAACUCCUCAAAGCUAGCUGGCAGAGUCGGGAUGCACUCUAAGCGUAGUAAACUUGAUAGUCUCGCUUCUGCAGUUGUCCCGGCCGUCUUGCCAUAAAAGCCCAAACUUUUUUGUUUUCUAUGGUUGACCU
URS0002298A91_1297885/152-287 plant metagenome partial contains 5.8S ribosomal RNA, internal transcribed spacer 2, and large subunit ribosomal RNA	AAACGCAACUCCUCAAAGCUAGCUGGCAGAGUCGGGUUGCACUCUAAGCGUAGUAAACUUGAUAGUCUCGCUUCUGCAGUUGUCCCGGCCGUCUUGCCAUAAAAGCCCAAACUUUUUUGUUUUCUAUGGUUGACCU
URS00023F56A4_3708/8773-8948 Brassica napus (rape) long non-coding RNA (BNAP_LNC021387)	GUUUCUACUAUGAAUGGCUUAGAGAAAUCAGGUAAGGCGAGGACAGGUGCCGUUAUUAAGGCCGUUUUUAAAUCUUGAAACGCUGAGUUUGCUUCUGUACACCACGAGAAUCCAUCUUUCCGGAGUAGUAAGGUGAGUGGUCGUGCGAUUAUACUGUAACCUUGUAUAAAACGUCU
URS0002281DA3_1297885/156-286 plant metagenome partial contains 5.8S ribosomal RNA, internal transcribed spacer 2, and large subunit ribosomal RNA	GCAACUCCUCAAAGCUAGCUGGCAGAGUCGGGAUGCACUCUAAGCGUAGUAAACUUGAUAGUCUCGCUUCUGCAGUUGUCCGGCCGUCUUGCCAUAAAAGCCCAAACUUUUUUGUUUUCUAUGGUUGACCU
URS0002287E20_1297885/149-287 plant metagenome partial contains 5.8S ribosomal RNA, internal transcribed spacer 2, and large subunit ribosomal RNA	GUGAGACGCAACUCCUCAAAGCUAGCUGGCAGAGUCGGGAUGCACUCUAAGCGUAGUAAACUUGAUAGUCUCGCUUCUGCAGUUGUCCCGGCCGUCUUGCCAUAAAAGCCCAAACUUUUUUGUUUUCUAUGGUUGACCU
URS000229536C_1297885/158-287 plant metagenome partial contains 5.8S ribosomal RNA, internal transcribed spacer 2, and large subunit ribosomal RNA	AACUCCUCAAAGCUAGCUGGCAGAGUCGGGAUGCACUCUAAGCGUAGUAAACUAGAUAGUCUCGCUUCUGCAGUUGUCCCGGCCGUCUUGCCAUAAAAGCCCAAACUUUUUUGUUUUCUAUGGUUGACCU
URS00022A1C0B_1297885/157-289 plant metagenome partial contains 5.8S ribosomal RNA, internal transcribed spacer 2, and large subunit ribosomal RNA	CAACUCCUCAAAGCUAGCUGGCAGAGUCGGGAUGCACUCUAAGCGUAGUAAACUUGAUAGUCUCGCUUCUGCAGUUGUCCCGGCCGUCUUGCCAUAAAAGCCCAAACUUUUUUGUUUUCUAUGGUUGAUCUCG
URS00023A2C13_4054/12233-12304 Panax ginseng (P. ginseng) long non-coding RNA (PGIN_LNC017943)	AUAGCCAAGGGUUAUAACAACCUAGGAGUAGCGCUAGUUUCAUGCUUGCUUAGCUGACAAACCUCACAUUCU
URS0002283F69_1297885/158-295 plant metagenome partial contains 5.8S ribosomal RNA, internal transcribed spacer 2, and large subunit ribosomal RNA	AACUCCUCAAAGCUAGCUGGCAGAGUCGGGAUGCACUCUAAGCGUAGUAAACUUGAUAGUCUCGCUUCUGCAGUUGUCCCGGCCGUCUUGCCAUAAAAGCCCAAACUUUUUUGUUUUCUAUGGUUGACCUCAGAUCAG
URS00022903D3_1297885/156-291 plant metagenome partial contains 5.8S ribosomal RNA, internal transcribed spacer 2, and large subunit ribosomal RNA	GCAACUCCUCAAAGCUAGCUGGCAGAGUCGGGAUGUACUCUAAGCGUAGUAAACUUGAUAGUCUCGCUUCUGCAGUUGUCCCGGCCGUCUUGCCAUAAAAGCCCAAACUGUUUUGUUUUCUAUGGUUGACCUUGGA
URS00022A694F_1297885/147-287 plant metagenome partial contains 5.8S ribosomal RNA, internal transcribed spacer 2, and large subunit ribosomal RNA	CUAUGAAACGCAACUCCUCAAAGCUAGCUGGUAGAGUCGGGAUGCACUCUAAGCGUAGUAAACUUGAUAGUCUCGCUUCUGCAGUUGUCCCGGCCGUCUUGCCAUAAAAGCCCAAACUUUUUUGUUUUCUAUGGUUGACCU
URS0002351D79_37334/34042-34155 Citrus maxima (C. maxima) long non-coding RNA (CMAX_LNC003107)	CUUGAAGCUGAGAUUGUUGUUGAGGGCAAAUCAGUGGCGGUUAAUCGCAGCAUAUUGUCUGAGCGCAGUCAAUUUUUUCGUCGGCUUUUUAAUUUGAGAAAUGAUGGUUCUGUC
URS00023CB5E1_37334/11033-11146 Citrus maxima (C. maxima) long non-coding RNA (CMAX_LNC003107)	CUUGAAGCUGAGAUUGUUGUUGAGGGCAAAUCAGUGGCGGUUAAUCGCAGCAUAUUGUCUGAGCGCAGUCAAUUUUUUCGUCGGCUUUUUAAUUUGAGAAAUGAUGGUUCUGUC
URS000241446E_37334/4887-5000 Citrus maxima (C. maxima) long non-coding RNA (CMAX_LNC003110)	CUUGAAGCUGAGAUUGUUGUUGAGGGCAAAUCAGUGGCGGUUAAUCGCAGCAUAUUGUCUGAGCGCAGUCAAUUUUUUCGUCGGCUUUUUAAUUUGAGAAAUGAUGGUUCUGUC
URS000241D96B_4565/15413-15467 Triticum aestivum (bread wheat) long non-coding RNA (TAES_LNC005400)	CGCCGGAUCCUCCCAUGUCAACAACGGGAUUUUAAUUUAUGGGAGUUUGACCCGG
URS000242458E_4565/15471-15525 Triticum aestivum (bread wheat) long non-coding RNA (TAES_LNC005400)	CGCCGGAUCCUCCCAUGUCAACAACGGGAUUUUAAUUUAUGGGAGUUUGACCCGG
URS0001A079FA_9995/793-855 Marmota monax (woodchuck) non-coding RNA	GUUGGAGGUGAUUAUUUCUUCACUUGCCUUCCCACCCCCCCGUGUUCUGUGUCCUGUAUUUCA
URS000227B8EA_1297885/158-296 plant metagenome partial contains 5.8S ribosomal RNA, internal transcribed spacer 2, and large subunit ribosomal RNA	AACUCCUCAAAGCUAGCUGGCAGAGUCGGGAUGCACUCUAAGCGUAGUAAACUUGAUAGUCUCGCUUCUGCAGUUGUCCCGGCCGUCUUGCCAUAAAAGCCCAAACUUUUUUGUUUUCUAUGGUUGACCUCGGAUAAGG
URS0002381D3E_113636/53211-53367 Populus tremula (P. tremula) long non-coding RNA (PTRE_LNC001904)	UCCAAGAAAGAGAUCCUGAGAUCAGGCAUGGUUAAGAUCUCACAUCUCCUGUAUACUACCUACUUCAUAGAGUCGCUUUCCCUCACCUUCCAAUGGCUAAUAAUUUCUCUUCCUGGCAAUGCAUUAUCCUAAGCAAGGAAGGCUUUUGCGUCAUAGA
URS00022878B6_1297885/155-287 plant metagenome partial contains 5.8S ribosomal RNA, internal transcribed spacer 2, and large subunit ribosomal RNA	CGCAACUCCUCAAAGCUAGCUGGCAGAGUCGGGAUGCACUCUAAGCGUAGUAAACUUGAUAGUCUCGUUUCUGCAGUUGUCCCGGCCGUCUUGCCAUAAAAGCCCAAACUUUUUUGUUUUCUAUGGUUGACCU
URS000228FEF7_1297885/154-286 plant metagenome partial contains 5.8S ribosomal RNA, internal transcribed spacer 2, and large subunit ribosomal RNA	CGCAACUCCUCAAAGCUAGCUGGCAGAGUCGGGAUGCACUCUAAGCGUAGUAAACUUGAUAGUCUCGUUUCUGCAGUUGUCCCGGCCGUCUUGCCAUAAAAGCCCAAACUUUUUUGUUUUCUAUGGUUGACCU
URS00022AD072_1297885/155-287 plant metagenome partial contains 5.8S ribosomal RNA, internal transcribed spacer 2, and large subunit ribosomal RNA	CGCAACUCCUCAAAGCUAGCUGGCAGAGUCGGGAUGCACUCUAAGCGUAGUAAACUUGAUAGUCUCGUUUCUGCAGUUGUCCCGGCCGUCUUGCCAUAAAAGCCCAAACUUUUUUGUUUUCUAUGGUUGACCU
URS00023AA7D9_4236/235-301 Lactuca sativa (L. sativa) long non-coding RNA (LSAT_LNC000470)	ACAUGUGUUAAUAUGGGAACUAGUUUAAGGAUCCGGGUAUAACCGUUUCCUUCCCGUCCACACCCUA
URS00023D2566_3641/457-518 Theobroma cacao (cacao) long non-coding RNA (TCAC_LNC001290)	AAAGCUGGGUUGUCCAAAAAUUUGGACAACCCGGCAAUGGGGUUUGGGCACCAAGGAGUUGG
URS00022B8B48_9483/126-187 Callithrix jacchus (white-tufted-ear marmoset) lncRNA (ENSCJAG00000078577.1)	CACGCACCACCAUGCCCAGCUAAUUUUUAUUUUAUUUUAUAUUUUUAGUAGAGACGGGGUUU
URS0002370CCB_85681/100921-100971 Citrus clementina (C. clementina) long non-coding RNA (CCLE_LNC001436)	AAUUCCAUUAAUCCGAGCCAUAAGCCGGCGUUUCCUCUGAAAGAUAUUCCC
URS0002374E38_85681/56461-56511 Citrus clementina (C. clementina) long non-coding RNA (CCLE_LNC001436)	AAUUCCAUUAAUCCGAGCCAUAAGCCGGCGUUUCCUCUGAAAGAUAUUCCC
URS000237CEF5_85681/123585-123635 Citrus clementina (C. clementina) long non-coding RNA (CCLE_LNC001436)	AAUUCCAUUAAUCCGAGCCAUAAGCCGGCGUUUCCUCUGAAAGAUAUUCCC
URS0002392626_85681/123585-123635 Citrus clementina (C. clementina) long non-coding RNA (CCLE_LNC001436)	AAUUCCAUUAAUCCGAGCCAUAAGCCGGCGUUUCCUCUGAAAGAUAUUCCC
URS000239FA39_85681/101276-101326 Citrus clementina (C. clementina) long non-coding RNA (CCLE_LNC001436)	AAUUCCAUUAAUCCGAGCCAUAAGCCGGCGUUUCCUCUGAAAGAUAUUCCC
URS00023B85AE_85681/123938-123988 Citrus clementina (C. clementina) long non-coding RNA (CCLE_LNC001436)	AAUUCCAUUAAUCCGAGCCAUAAGCCGGCGUUUCCUCUGAAAGAUAUUCCC
URS00023C7645_85681/54503-54553 Citrus clementina (C. clementina) long non-coding RNA (CCLE_LNC001438)	AAUUCCAUUAAUCCGAGCCAUAAGCCGGCGUUUCCUCUGAAAGAUAUUCCC
URS00023CF58E_85681/123218-123268 Citrus clementina (C. clementina) long non-coding RNA (CCLE_LNC001436)	AAUUCCAUUAAUCCGAGCCAUAAGCCGGCGUUUCCUCUGAAAGAUAUUCCC
URS00023DAD1A_85681/121966-122016 Citrus clementina (C. clementina) long non-coding RNA (CCLE_LNC001433)	AAUUCCAUUAAUCCGAGCCAUAAGCCGGCGUUUCCUCUGAAAGAUAUUCCC
URS00023DCF0E_85681/56469-56519 Citrus clementina (C. clementina) long non-coding RNA (CCLE_LNC001436)	AAUUCCAUUAAUCCGAGCCAUAAGCCGGCGUUUCCUCUGAAAGAUAUUCCC
URS00023E31D9_85681/123580-123630 Citrus clementina (C. clementina) long non-coding RNA (CCLE_LNC001436)	AAUUCCAUUAAUCCGAGCCAUAAGCCGGCGUUUCCUCUGAAAGAUAUUCCC
URS000240218C_85681/123219-123269 Citrus clementina (C. clementina) long non-coding RNA (CCLE_LNC001436)	AAUUCCAUUAAUCCGAGCCAUAAGCCGGCGUUUCCUCUGAAAGAUAUUCCC
URS00024026E6_85681/56461-56511 Citrus clementina (C. clementina) long non-coding RNA (CCLE_LNC001436)	AAUUCCAUUAAUCCGAGCCAUAAGCCGGCGUUUCCUCUGAAAGAUAUUCCC
URS000241915A_85681/91585-91635 Citrus clementina (C. clementina) long non-coding RNA (CCLE_LNC001433)	AAUUCCAUUAAUCCGAGCCAUAAGCCGGCGUUUCCUCUGAAAGAUAUUCCC
URS0000A8B782_42254/125-264 Sorex araneus (European shrew) 7SK RNA (ENSSARG00000020081.1)	CACACAGUAGGUCAAAGAGGAUGAGUCUUCCUGGAAUACAGUCAGGCCCAGACCACCCUUGGUCCAAGGUACACAAGUAGCUAGCUGAGCUCCCCCACCCAAUUUUAUUUUUUUUUUUUUUUUGUAGUGAAGCAGGAUUU
URS0002280F0A_1297885/157-295 plant metagenome partial contains 5.8S ribosomal RNA, internal transcribed spacer 2, and large subunit ribosomal RNA	AACUCCUCAAAGCUAGCUGGCAGAGUCGGGAUGCACUCUAAGCGUAGUAAACUUGAUAGUCUCGCUUCUGCAGUUGUCCCGGCCGUCUUGCCAUAAAAGCCCAAACUUUUUUGUUUUCUAUGGUUGACCUCGAAUCAGG
URS000228AAA1_1297885/158-296 plant metagenome partial contains 5.8S ribosomal RNA, internal transcribed spacer 2, and large subunit ribosomal RNA	AACUCCUCAAAGCUAGCUGGCAGAGUCGGGAUGCACUCUAAGCGUAGUAAACUUGAUAGUCUCGCUUCUGCAGUUGUCCCGGCCGUCUUGCCAUAAAAGCCCAAACUUUUUUGUUUUCUAUGGUUGACCUCGAAUCAGG
URS000228C63B_1297885/154-287 plant metagenome partial contains 5.8S ribosomal RNA, internal transcribed spacer 2, and large subunit ribosomal RNA	ACGCAACUCCUCAAAGCUAGCUGGCAGAGUCGGGAUGCACUCUAAGCGUGGUAAACUUGAUAGUCUCGCUUCUGCAGUUGUCCCGGCCGUCUUGCCAUAAAAGCCCAAACUUUUUUGUUUUCUAUGGUUGACCU
URS0002292FBB_1297885/158-298 plant metagenome partial contains 5.8S ribosomal RNA, internal transcribed spacer 2, and large subunit ribosomal RNA	AACUCCUCAAAGCUAGCUGGCAGAGUCGGGAUGCACUCUAAGCGUAGUAAACUUGAUAGUCUCGCUUCUGCAGUUGUCCCGGCCGUCUUGCCAUAAAAGCCCAAACUUUUUUGUUUUCUAUGGUUGACCUCGGGUCAGGUA
URS0002296757_1297885/158-296 plant metagenome partial contains 5.8S ribosomal RNA, internal transcribed spacer 2, and large subunit ribosomal RNA	AACUCCUCAAAGCUAGCUGGCAGAGUCGGGAUGCACUCUAAGCGUAGUAAACUUGAUAGUCUCGCUUCUGCAGUUGUCCCGGCCGUCUUGCCAUAAAAGCCCAAACUUUUUUGUUUUCUAUGGUUGACCUCGAAUCAGG
URS00022968C5_1297885/157-287 plant metagenome partial contains 5.8S ribosomal RNA, internal transcribed spacer 2, and large subunit ribosomal RNA	CAACUCCUCAAAGCUAGCUGGCAGAGUCGGGAUGCACUCUAAGCGUAGUAAACUUGAUAGUCUCGCCUCUGCAGUUGUCCCGGUCGUCUUGCCAUAAAAGCCCAAACUUUUUUGUUUUCUAUGGUUGACCU
URS000229880D_1297885/156-287 plant metagenome partial contains 5.8S ribosomal RNA, internal transcribed spacer 2, and large subunit ribosomal RNA	GCAACUCCUCAAAGCUAGCUGGCAGAGUCGGGAUGCACUCUAAGCGUAGUAAACUUGAUAGUCUCGCUUCUGCAGUUGUCCCGGUCGUCUUGCCAUAAAAGCCCAAACUUUUUUGUUUUCUAUGGUUGACCU
URS000229AA5B_1297885/151-287 plant metagenome partial contains 5.8S ribosomal RNA, internal transcribed spacer 2, and large subunit ribosomal RNA	GAAACGCAACUCCUCAAAGCUAGCUAGCAGAGUCGGGAUGCACUCUAAGCGUAGUAAACUUGAUAGUCUCGCUUCUGCAGUUGUCCCGGCCGUCUUGCCAUAAAAGCCCAAACUUUUUUGUUUUCUAUGGUUGACCU
URS000237A6CB_4513/615-655 Hordeum vulgare (H. vulgare) long non-coding RNA (HVUL_LNC000841)	UACCUAGGAGAUGAGCCUUUUUUGUGAUUGCUACCUCGCAU
URS00023E7AD8_85681/23663-23774 Citrus clementina (C. clementina) long non-coding RNA (CCLE_LNC003519)	UGAAGCUGAGAUUGUUGUUGAGGGCAAAUCAGUGGCGGUUAAUCGCAGCGUAUUGUCUGAGCUCAGUCAAUUUUUUCGUCGGCUUUUUAAUUUGAGAAAUGAUGGUUCUGUC
URS00023FD008_85681/89777-89888 Citrus clementina (C. clementina) long non-coding RNA (CCLE_LNC003519)	UGAAGCUGAGAUUGUUGUUGAGGGCAAAUCAGUGGCGGUUAAUCGCAGCGUAUUGUCUGAGCUCAGUCAAUUUUUUCGUCGGCUUUUUAAUUUGAGAAAUGAUGGUUCUGUC
URS0000EC6713_191816/19548-19638 Lynx pardinus (Spanish lynx) non-coding RNA	ACGCUUAACCGACUGCGCCACCCAGGCGCCCCCAUUUGGGUUGUUUUCUAAUUUUUGUCUAUUAUGAAUUAUGUUGCUACAAACAUUUACA
URS000227B1B8_1297885/155-287 plant metagenome partial contains 5.8S ribosomal RNA, internal transcribed spacer 2, and large subunit ribosomal RNA	CGCAACUCCUCAAAGCUAGCUGGCAGAGUCGGGAUGCGCUCUAAGCGUAGUAAACUUGAUAGUCUCGCUUCUGCAGUUGUCCCGGCCGUCUUGCCAUAAAAGCCCAAACUUUUUUGUUUUCUAUGGUUGACCU
URS0002288A4A_1297885/157-289 plant metagenome partial contains 5.8S ribosomal RNA, internal transcribed spacer 2, and large subunit ribosomal RNA	CAACUCCUCAAAGCUAGCUGGCAGAGUCGGGAUGCACUCUAAGCGUAGUAAACUUGAUAGUCUCGCUUCUGCAGUUGUCCCGGCCGUCUUGCCAUAAAAGCCCAAACUUUUUUGUUUUCUAUGGUUGAUCUCG
URS000228C26C_1297885/155-287 plant metagenome partial contains 5.8S ribosomal RNA, internal transcribed spacer 2, and large subunit ribosomal RNA	CGCAACUCCUCAAAGCUAGCUGGCAGAGUCGGGAUGCGCUCUAAGCGUAGUAAACUUGAUAGUCUCGCUUCUGCAGUUGUCCCGGCCGUCUUGCCAUAAAAGCCCAAACUUUUUUGUUUUCUAUGGUUGACCU
URS000228CEBF_1297885/154-286 plant metagenome partial contains 5.8S ribosomal RNA, internal transcribed spacer 2, and large subunit ribosomal RNA	CGCAACUCCUCAAAGCUAGCUGGCAGAGUCGGGAUGCGCUCUAAGCGUAGUAAACUUGAUAGUCUCGCUUCUGCAGUUGUCCCGGCCGUCUUGCCAUAAAAGCCCAAACUUUUUUGUUUUCUAUGGUUGACCU
URS0002292685_1297885/156-287 plant metagenome partial contains 5.8S ribosomal RNA, internal transcribed spacer 2, and large subunit ribosomal RNA	GCAACUCCUCAAAGCUAGCUGGCAGAGUCGGGAUGCACUCUAAGCGUAGUAAACUUGAUAGUCUCGCUUCUGCAGUUGUCCCGGUCGUCUUGCCAUAAAAGCCCAAACUUUUUUGUUUUCUAUGGUUGACCU
URS000229739F_1297885/147-287 plant metagenome partial contains 5.8S ribosomal RNA, internal transcribed spacer 2, and large subunit ribosomal RNA	CUAUGAAACGCAACUCCUCAAAGCUAGCUGGCAGAGUCGGGAUGCACUCUAAGCGUAGUAAACUUGAUAGUCUCGCUUCUGCAGUUGUCCCGGCCGUCUUGCCAUAAAAGCCCAAACUUUUUUGUUUUCUAUGGUUGACCU
URS00022980DF_1297885/147-287 plant metagenome partial contains 5.8S ribosomal RNA, internal transcribed spacer 2, and large subunit ribosomal RNA	CUAUGAAACGCAACUCCUCAAAGCUAGCUGGCAGAGUCGGGAUGCACUCUAAGCGUAGUAAACUUGAUAGUCUCGCUUCUGCAGUUGUCCCGGCCGUCUUGCCAUAAAAGCCCAAACUUUUUUGUUUUCUAUGGUUGACCU
URS000229BAC3_1297885/149-287 plant metagenome partial contains 5.8S ribosomal RNA, internal transcribed spacer 2, and large subunit ribosomal RNA	GUGAAACUCAACUCCUCAAAGCUAGCUGGCAGAGUCGGGAUGCACUCUAAGCGUAGUAAACUUGAUAGUCUCGCUUCUGCAGUUGUCCCGGCCGUCUUGCCAUAAAAGCCCAAACUUUUUUGUUUUCUAUGGUUGACCU
URS000229D81B_1297885/155-287 plant metagenome partial contains 5.8S ribosomal RNA, internal transcribed spacer 2, and large subunit ribosomal RNA	CGCAACUCCUCAAAGCUAGCUGGUAGAGUCGGGAUGCACUCUAAGCGUAGUAAACUUGAUAGUCUCGCUUCUGCAGUUGUCCCGGUCGUCUUGCCAUAAAAGCCCAAACUUUUUUGUUUUCUAUGGUUGACCU
URS00022A434F_1297885/146-286 plant metagenome partial contains 5.8S ribosomal RNA, internal transcribed spacer 2, and large subunit ribosomal RNA	CUAUGAAACGCAACUCCUCAAAGCUAGCUGGCAGAGUCGGGAUGCACUCUAAGCGUAGUAAACUUGAUAGUCUCGCUUCUGCAGUUGUCCCGGCCGUCUUGCCAUAAAAGCCCAAACUUUUUUGUUUUCUAUGGUUGACCU
URS00022A946D_1297885/149-287 plant metagenome partial contains 5.8S ribosomal RNA, internal transcribed spacer 2, and large subunit ribosomal RNA	GUGAAACUCAACUCCUCAAAGCUAGCUGGCAGAGUCGGGAUGCACUCUAAGCGUAGUAAACUUGAUAGUCUCGCUUCUGCAGUUGUCCCGGCCGUCUUGCCAUAAAAGCCCAAACUUUUUUGUUUUCUAUGGUUGACCU
URS0000EB7111_9606/36-99 Homo sapiens (human) HSALNT0004255	CAUUCUCCUGCCUCAGCCUCCCACGCCCAGCUAAUUUUUUGUAUUUUUAGUAGAGAUGGGGUUU
URS0000E92777_9606/2488-2566 Homo sapiens (human) HSALNT0156500	AAGUGUCUGGGACUACAGGCCCAUGCCACCCACCACGCCCAGGUAAUUUUUUUUUUUUUUUGUAUUUUUAGUAGAGACA
URS00025EB95C_10090/351-444 Mus musculus (mouse) Hand2 downstream lncRNA	CACUGGAUUCGAGCCCAGCAGAGAGCGGUUUCUAGGCCCCACCCACCCUCCCCCCAAGGUUUUCUUAAAAGUGAAUCUUGGCGUGGUUUUUGCA
URS0002375B86_13443/40292-40366 Coffea arabica (coffee) long non-coding RNA (CARA_LNC000776)	CGAGGAUGGACAAUGGAUCGUGGGCGACGUUGUCAGAGUAGUGUUUGUGGUUAUCCUUUACUCACCACCCGACCC
URS0000CB6DE4_290111/88-165 Xenorhabdus ehlersii rne5	AAGACGUAAUGUUCGAUCAAAUAAUUUAUGGGCUGCGGGUGGCAGCUUACUGGAUUGGGCAAAAUCUGUACCUAUUUA
URS0000E57E58_33047/65-138 Bartonella vinsonii tmRNA*ANDNYAEARLAA*	CCCGGGGGCGGUACCCGGCGCCUCCACCAAAAUAUAAUGAAAAAAUUAUAUUUUGGUGGGGGCGAAAUAGGAUC
URS0002279104_1297885/154-287 plant metagenome partial contains 5.8S ribosomal RNA, internal transcribed spacer 2, and large subunit ribosomal RNA	ACGCAACUCCUCAAAGCUAGCUGGCAGAGUCGGGAUGCACUCUAAGCGUGGUAAACUUGAUAGUCUCGCUUCUGCAGUUGUCCCGGCCGUCUUGCCAUAAAAGCCCAAACUUUUUUGUUUUCUAUGGUUGACCU
URS0002293D21_1297885/156-287 plant metagenome partial contains 5.8S ribosomal RNA, internal transcribed spacer 2, and large subunit ribosomal RNA	GCAACUCCUCAAAGCUAGCUGGCAGAGUCGGGAUGCACUCUAAGCGUAGUAAACUUGAUAGUCUCGCUUCUGCAGUUGUCCCGCCCGUCUUGCCAUAAAAGCCCAAACUUUUUUGUUUUCUAUGGUUGACCU
URS0002295EEC_1297885/156-289 plant metagenome partial contains 5.8S ribosomal RNA, internal transcribed spacer 2, and large subunit ribosomal RNA	GCAACUCCUCAAAGCUAGCUGGCAGAGUCGGGAUGCACUCUAAGCGUAGUAAACUUGAUAGUCUCGCUUCUGCAGUUGUCCCGGCCGUCUUGCCAUAAAAGCCCAAACUUUUUUGUUUUCUAUGGUUGACUUCG
URS0002297F55_1297885/156-287 plant metagenome partial contains 5.8S ribosomal RNA, internal transcribed spacer 2, and large subunit ribosomal RNA	GCAACUCCUCAAAGCUAGCUGGCAGAGUCGGGAUGCACUCUAAGCGUAGUAAACUUGAUAGUCUCGCUUCUGCAGUUGUCCCCGCCGUCUUGCCAUAAAAGCCCAAACUUUUUUGUUUUCUAUGGUUGACCU
URS000229C759_1297885/150-286 plant metagenome partial contains 5.8S ribosomal RNA, internal transcribed spacer 2, and large subunit ribosomal RNA	GAAACGCAUCUCCUCAAAGCUAGCUGGCAGAGUCGGGAUGCACUCUAAGCGUAGUAAACUUGAUAGUCUCGCUUCUGCAGUUGUCCCGGCCGUCUUGCCAUAAAAGCCCAAACUUUUUUGUUUUCUAUGGUUGACCU
URS000229F8F5_1297885/151-287 plant metagenome partial contains 5.8S ribosomal RNA, internal transcribed spacer 2, and large subunit ribosomal RNA	GAAACGCAUCUCCUCAAAGCUAGCUGGCAGAGUCGGGAUGCACUCUAAGCGUAGUAAACUUGAUAGUCUCGCUUCUGCAGUUGUCCCGGCCGUCUUGCCAUAAAAGCCCAAACUUUUUUGUUUUCUAUGGUUGACCU
URS00022A9422_1297885/156-289 plant metagenome partial contains 5.8S ribosomal RNA, internal transcribed spacer 2, and large subunit ribosomal RNA	GCAACUCCUCAAAGCUAGCUGGCAGAGUCGGGAUGCACUCUAAGCGUAGUAAACUUGAUAGUCUCGCUUCUGCAGUUGUCCCGGCCGUCUUGCCAUAAAAGCCCAAACUUUUUUGUUUUCUAUGGUUGAUCUCG
URS0002357BC9_71139/51819-51933 Eucalyptus grandis (E. grandis) long non-coding RNA (EGRA_LNC002835)	AGGGGGGUAGGAAAAACAAAAUCAAGGGCCCUUUGUUAAAAUCCCCCCCCCCCCCCCCCCCCCCCCCCUCGAAAAAACUCUUCUUCCAUUUUUUUUUUUUUAAAUGAAGAUUUUC
URS000238D5BD_4565/3208-3298 Triticum aestivum (bread wheat) long non-coding RNA (TAES_LNC009920)	UAAAGUUUGGAGUUGUGAUGCUUAUAUGAAAAAAGGGUUUUUCAACUUGAUAAGCUCGAGCCCAAAUCGGAGAAGUGCGUCUUCAUAGAAU
URS000239446A_71139/277804-277918 Eucalyptus grandis (E. grandis) long non-coding RNA (EGRA_LNC002832)	AGGGGGGUAGGAAAAACAAAAUCAAGGGCCCUUUGUUAAAAUCCCCCCCCCCCCCCCCCCCCCCCCCCUCGAAAAAACUCUUCUUCCAUUUUUUUUUUUUUAAAUGAAGAUUUUC
URS000199CB30_59479/843-917 Rhinolophus ferrumequinum (greater horseshoe bat) lncRNA (ENSRFEG00010012667.1)	GACCCUGGGACCCCACUGGGCUACAAUGGGAAUGGAUGCCUGGGGGGGUAACCCUGGUGGUUCCUCCCAAAGGUC
URS0002278D6E_1297885/155-286 plant metagenome partial contains 5.8S ribosomal RNA, internal transcribed spacer 2, and large subunit ribosomal RNA	GCAACUCCUCAAAGCUAGCUGGCAGAGUCGGGAUGCACUCUAAGCGUAGUAAACUUGAUAGUCUCGCUUCUGCAGUUGUCCCGGUCGUCUUGCCAUAAAAGCCCAAACUUUUUUGUUUUCUAUGGUUGACCU
URS00022799DA_1297885/153-287 plant metagenome partial contains 5.8S ribosomal RNA, internal transcribed spacer 2, and large subunit ribosomal RNA	AACGCAACUCCUCAAAGCUAGCUGGCAGAGUCGGGAUGCACUCUAGGCGUAGUAAACUUGAUAGUCUCGCUUCUGCAGUUGUCCCGGCCGUCUUGCCAUAAAAGCCCAAACUUUUUUGUUUUCUAUGGUUGACCU
URS000227B64C_1297885/156-287 plant metagenome partial contains 5.8S ribosomal RNA, internal transcribed spacer 2, and large subunit ribosomal RNA	GCAACUCCUCAAAGCUAGCUGGCAGAGUCGGGAUGCACUCUAAGCGUAGUAAACUUGAUAGUCUCGCUUCUGCAGUUGUCCCGGUCGUCUUGCCAUAAAAGCCCAAACUUUUUUGUUUUCUAUGGUUGACCU
URS0002284FE6_1297885/153-287 plant metagenome partial contains 5.8S ribosomal RNA, internal transcribed spacer 2, and large subunit ribosomal RNA	AACGCAACUCCUCAAAGCUAGCUGGCAGAGUCGGGAUGCACUCUAGGCGUAGUAAACUUGAUAGUCUCGCUUCUGCAGUUGUCCCGGCCGUCUUGCCAUAAAAGCCCAAACUUUUUUGUUUUCUAUGGUUGACCU
URS00022871B2_1297885/156-287 plant metagenome partial contains 5.8S ribosomal RNA, internal transcribed spacer 2, and large subunit ribosomal RNA	GCAACUCCUCAAAGCUAGCUGGCAGAGUCGGGAUGCACUCUAAGCGUAGUAAACUUGAUAGUCUCGCUUCUGCAGUUGUCCCGGUCGUCUUGCCAUAAAAGCCCAAACUUUUUUGUUUUCUAUGGUUGACCU
URS000228C246_1297885/156-290 plant metagenome partial contains 5.8S ribosomal RNA, internal transcribed spacer 2, and large subunit ribosomal RNA	GCAACUCCUCAAAGCUAGCUGGCAGAGUCGGGAUGCACUCUAAGCGUAGUAAACUUGAUAGUCUCGCUUCUGCAGUUGUCCCGGCCGUCUUGCCAUAAAAGCCCAAACUUUUUUGUUUUCUAUGGUUGACUUCGG
URS000228F483_1297885/156-287 plant metagenome partial contains 5.8S ribosomal RNA, internal transcribed spacer 2, and large subunit ribosomal RNA	GCAACUCCUCAAAGCUAGCUGGCAGAGUCGGGAUGCACUCUAAGCGUAGUAAACUUGAUAGUCUCGCUUCUGCAGUUGUCCCGGUCGUCUUGCCAUAAAAGCCCAAACUUUUUUGUUUUCUAUGGUUGACCU
URS0002290266_1297885/152-286 plant metagenome partial contains 5.8S ribosomal RNA, internal transcribed spacer 2, and large subunit ribosomal RNA	AACGCAACUCCUCAAAGCUAGCUGGCAGAGUCGGGAUGCACUCUAGGCGUAGUAAACUUGAUAGUCUCGCUUCUGCAGUUGUCCCGGCCGUCUUGCCAUAAAAGCCCAAACUUUUUUGUUUUCUAUGGUUGACCU
URS0002291C08_1297885/153-287 plant metagenome partial contains 5.8S ribosomal RNA, internal transcribed spacer 2, and large subunit ribosomal RNA	AACGCAACUCCUCAAAGCUAGCUGGCAGAGUCGGGAUGCAUUCUAAGCGUAGUAAACUUGAUAGUCUCGCUUCUGCAGUUGUCCCGGCCGUCUUGCCAUAAAAGCCCAAACUUUUUUGUUUUCUAUGGUUGACCU
URS0002293C88_1297885/150-284 plant metagenome partial contains 5.8S ribosomal RNA, internal transcribed spacer 2, and large subunit ribosomal RNA	AACGCAACUCCUCAAAGCUAGCUGGCAGAGUCGGGAUGCACUCUAGGCGUAGUAAACUUGAUAGUCUCGCUUCUGCAGUUGUCCCGGCCGUCUUGCCAUAAAAGCCCAAACUUUUUUGUUUUCUAUGGUUGACCU
URS00022954B7_1297885/156-290 plant metagenome partial contains 5.8S ribosomal RNA, internal transcribed spacer 2, and large subunit ribosomal RNA	GCAACUCCUCAAAGCUAGCUGGCAGAGUCGGGAUGCACUCUAAGCGUAGUAAACUUGAUAGUCUCGCUUCUGCAGUUGUCCCGGCCGUCUUGCCAUAAAAGCCCAAACUUUUUUGUUUUCUAUGGUUGACUUCGG
URS00022995A4_1297885/156-290 plant metagenome partial contains 5.8S ribosomal RNA, internal transcribed spacer 2, and large subunit ribosomal RNA	GCAACUCCUCAAAGCUAGCUGGCAGAGUCGGGAUGCACUCUAAGCGUAGUAAACUUGAUAGUCUCGCUUCUGCAGUUGUCCCGGCCGUCUUGCCAUAAAAGCCCAAACUUUUUUGUUUUCUAUGGUUGACUUCGG
URS000229DADA_1297885/144-287 plant metagenome partial contains 5.8S ribosomal RNA, internal transcribed spacer 2, and large subunit ribosomal RNA	UUGAUGUGAAACGCAACUCCUCAAAGCUAGCUGGCAGAGUCGGGAUGCACUCUAAGCGUAGUAAACUUGAUAGUCUCGCUUCUGCAGUUGUCCCGGCCGUCUUGCCAUAAAAGCCCAAACUUUUUUGUUUUCUAUGGUUGACCU
URS000229E973_1297885/156-290 plant metagenome partial contains 5.8S ribosomal RNA, internal transcribed spacer 2, and large subunit ribosomal RNA	GCAACUCCUCAAAGCUAGCUGGCAGAGUCGGGAUGCACUCUAAGCGUAGUAAACUUGAUAGUCUCGCUUCUGCAGUUGUCCCGGCCGUCUUGCCAUAAAAGCCCAAACUUUUUUGUUUUCUAUGGUUGACUUCGG
URS000229F7AC_1297885/156-287 plant metagenome partial contains 5.8S ribosomal RNA, internal transcribed spacer 2, and large subunit ribosomal RNA	GCAACUCCUCAAAGCUAGCUGGCAGAGUCGGGAUGCACUCUAAGCGUAGUAAACUUGAUAGUCUCGCUUCUGCAGUUGUCCCGGUCGUCUUGCCAUAAAAGCCCAAACUUUUUUGUUUUCUAUGGUUGACCU
URS00022AD510_1297885/156-287 plant metagenome partial contains 5.8S ribosomal RNA, internal transcribed spacer 2, and large subunit ribosomal RNA	GCAACUCCUCAAAGCUAGCUGGCAGAGUCGGGAUGCACUCUAAGCGUAGUAAACUUGAUAGUCUCGCUUCUGCAGUUGUCCCGGUCGUCUUGCCAUAAAAGCCCAAACUUUUUUGUUUUCUAUGGUUGACCU
URS00022B4C13_9483/726-787 Callithrix jacchus (white-tufted-ear marmoset) lncRNA (ENSCJAG00000078577.1)	CACGCACCACCAUGCCCAGCUAAUUUUUAUUUUAUUUUAUAUUUUUAGUAGAGACGGGGUUU
URS000234628D_9606/3227-3335 Homo sapiens (human) HSALNT0384471	UAAGUGAUUCUCCUGCCUCAGCCUCCUGAGUAGCUGGGAUUACAGGCAUGAGCCACCACGCCUGGCUAAUUUUUUAUUUUUAUUUUUUAUUUUUAGUAGAGAUGGGGUU
URS00025EC1AD_10090/358-451 Mus musculus (mouse) Hand2 downstream lncRNA	CACUGGAUUCGAGCCCAGCAGAGAGCGGUUUCUAGGCCCCACCCACCCUCCCCCCAAGGUUUUCUUAAAAGUGAAUCUUGGCGUGGUUUUUGCA
URS000239921B_226208/564-639 Salvia miltiorrhiza (S. miltiorrhiza) long non-coding RNA (SMIL_LNC006540)	AUGGAGGUUACAAACCUAGGCCAUGAGCCUUCUAGAUCAACCAUCGACCCCGUCCAGGUAAGUAUGGGAUUUGAUU
URS0002280FDD_1297885/152-287 plant metagenome partial contains 5.8S ribosomal RNA, internal transcribed spacer 2, and large subunit ribosomal RNA	AAACGCAACUCCUCAAAGUUAGCUGGCAGAGUCGGGAUGCACUCUAAGCGUAGUAAACUUGAUAGUCUCGCUUCUGCAGUUGUCCCGGCCGUCUUGCCAUAAAAGCCCAAACUUUUUUGUUUUCUAUGGUUGACCU
URS0002286E2E_1297885/152-287 plant metagenome partial contains 5.8S ribosomal RNA, internal transcribed spacer 2, and large subunit ribosomal RNA	AAACGCAACUCCUCAAAGUUAGCUGGCAGAGUCGGGAUGCACUCUAAGCGUAGUAAACUUGAUAGUCUCGCUUCUGCAGUUGUCCCGGCCGUCUUGCCAUAAAAGCCCAAACUUUUUUGUUUUCUAUGGUUGACCU
URS000229953C_1297885/155-287 plant metagenome partial contains 5.8S ribosomal RNA, internal transcribed spacer 2, and large subunit ribosomal RNA	CGCAACUCCUCAAAGCUAGCUGGCAGAGUCGGGAUGCACUCUAAGCGUAGUAAACUUGAUAGUUUCGCUUCUGCAGUUGUCCCGGCCGUCUUGCCAUAAAAGCCCAAACUUUUUUGUUUUCUAUGGUUGACCU
URS000229D7B1_1297885/156-287 plant metagenome partial contains 5.8S ribosomal RNA, internal transcribed spacer 2, and large subunit ribosomal RNA	GCAACUCCUCAAAGCUAGCUGGCAGAGUCGGGAUGCACUCUAAGCGUAGUAAACUUGAUAGUCUCGCUUCUGCAGUUGUCCCUGCCGUCUUGCCAUAAAAGCCCAAACUUUUUUGUUUUCUAUGGUUGACCU
URS00022A3818_1297885/152-287 plant metagenome partial contains 5.8S ribosomal RNA, internal transcribed spacer 2, and large subunit ribosomal RNA	AAACGCAACUCCUCAAAGUUAGCUGGCAGAGUCGGGAUGCACUCUAAGCGUAGUAAACUUGAUAGUCUCGCUUCUGCAGUUGUCCCGGCCGUCUUGCCAUAAAAGCCCAAACUUUUUUGUUUUCUAUGGUUGACCU
URS00022A73D8_1297885/157-295 plant metagenome partial contains 5.8S ribosomal RNA, internal transcribed spacer 2, and large subunit ribosomal RNA	CAACUCCUCAAAGCUAGCUGGCAGAGUCGGGAUGCACUCUAAGCGUAGUAAACUUGAUAGUCUCGCUUCUGCAGUUGUCCCGGCCGUCUUGCCAUAAAAGCCCAAACUUUUUUGUUUUCUAUGGUUGACCUCGGGUCAG
URS00022ABBC2_1297885/155-286 plant metagenome partial contains 5.8S ribosomal RNA, internal transcribed spacer 2, and large subunit ribosomal RNA	GCAACUCCUCAAAGCUAGCUGGCAGAGUCGGGAUGCACUCUAAGCGUAGUAAACUUGAUAGUCUCGCUUCUGCAGUUGUCCCUGCCGUCUUGCCAUAAAAGCCCAAACUUUUUUGUUUUCUAUGGUUGACCU
URS0002412822_157791/389-470 Vigna radiata (V. radiata) long non-coding RNA (VRAD_LNC015318)	UGUGUUGAAAGGCUGAAAGGUGUGGACAACAAAGAUAUGGGGUGCAGCUAGCAGCUUGGGGCUUCACUUGGACAGUUUUACC
URS0000EE9127_5661/3779-3959 Leishmania donovani gene:LdHU3.12.0620(CDS-product:hypothetical_prote in_conserved)	CACAAAGAAAACGACGAAAGAGGCAAACCACAAAAAAGGCGACGAAACGAAGGAAAGCCUUUCUCUUGCUCUCUGCUUGAGCGUUUGCGUGCGUUUCUAUCUCUCUCUCUUGUAUGUGUGUGUGUGCGUAGGUUUGCCGUUUUUCUGUUCUGCCCCCCCUCCCACAUACUUCUUGGUGUCU
URS00019DE80C_506608/648-739 Cinara cedri non-coding RNA	CAACUAGAUGCGUGUAUGCGUGUAUCCGUUUCAUUAUACUAUGUGCGAUAGGCCAAACCCCCCCGCAUUUUGUUUUUUUAUUCCUUUAAGUU
URS0001C95204_1709941/21-139 fungal sp. partial internal transcribed spacer region	UAGGUGAACCUGCGGAAGGAUCAUUACAAAAUCCAAAAACAACCCCUGUGAACUUGUAUUGUCUGUCUUUGGGGGAAAAGCCCUGCGUUUUUCCCCCAUAUUAAUUGAACAACUUUGAU
URS000208625F_1709941/21-139 fungal sp. partial internal transcribed spacer region	UAGGUGAACCUGCGGAAGGAUCAUUACAAAAUCCAAAAACAACCCCUGUGAACUUGUAUUGUCUGUCUUUGGGGGAAAAGCCCUGCGUUUUUCCCCCAUAUUAAUUGAACAACUUUGAU
URS000227B02E_1297885/156-287 plant metagenome partial contains 5.8S ribosomal RNA, internal transcribed spacer 2, and large subunit ribosomal RNA	GCAACUCCUCAAAGCUAGCUGGCAGAGUCGGGAUGCACUCUAAGCGUAGUAAACUUGAUAGUCUCGCUUCUGCAGUUGUCCCGUCCGUCUUGCCAUAAAAGCCCAAACUUUUUUGUUUUCUAUGGUUGACCU
URS000228023A_1297885/155-287 plant metagenome partial contains 5.8S ribosomal RNA, internal transcribed spacer 2, and large subunit ribosomal RNA	CGCAACUCCUCAAAGCUAGCUGGCAGAGUCGGGAUGCACUCUAAGCGUAGUAAACUUGAUAGUCUCGCUUCUGCAGUUGUCCCGGUCGUCUUGCCAUAAAAGCCCAAACUUUUUUGUUUUCUAUGGUUGACCU
URS0002284BAB_1297885/156-292 plant metagenome partial contains 5.8S ribosomal RNA, internal transcribed spacer 2, and large subunit ribosomal RNA	GCAACUCCUCAAAGCUAGCUGGCAGAGUCGGGAUGCACUCUAAGCGUAGUAAACUUGAUAGUCUCGCUUCUGCAGUUGUCCCGGCCGUCUUGCCAUAAAAGCCCAAACUUUUUUGUUUUCUAUGGUUGACCUUGGAU
URS00022878C6_1297885/155-287 plant metagenome partial contains 5.8S ribosomal RNA, internal transcribed spacer 2, and large subunit ribosomal RNA	CGCAACUCCUCAAAGCUAGCUGGCAGAGUUGGGAUGCACUCUAAGCGUAGUAAACUUGAUAGUCUCGCUUCUGCAGUUGUCCCGGCCGUCUUGCCAUAAAAGCCCAAACUUUUUUGUUUUCUAUGGUUGACCU
URS0002288E62_1297885/154-286 plant metagenome partial contains 5.8S ribosomal RNA, internal transcribed spacer 2, and large subunit ribosomal RNA	CGCAACUCCUCAAAGCUAGCUGGCAGAGUUGGGAUGCACUCUAAGCGUAGUAAACUUGAUAGUCUCGCUUCUGCAGUUGUCCCGGCCGUCUUGCCAUAAAAGCCCAAACUUUUUUGUUUUCUAUGGUUGACCU
URS000228AD52_1297885/154-287 plant metagenome partial contains 5.8S ribosomal RNA, internal transcribed spacer 2, and large subunit ribosomal RNA	ACGCAACUCCUCAAAGCCAGCUGGCAGAGUCGGGAUGCACUCUAAGCGUAGUACACUUGAUAGUCUCGCUUCUGCAGUUGUCCCGGCCGUCUUGCCAUAAAAGCCCAAACUUUUUUGUUUUCUAUGGUUGACCU
URS0002293F60_1297885/156-292 plant metagenome partial contains 5.8S ribosomal RNA, internal transcribed spacer 2, and large subunit ribosomal RNA	GCAACUCCUCAAAGCUAGCUGGCAGAGUCGGGAUGCACUCUAAGCGUAGUAAACUUGAUAGUCUCGCUUCUGCAGUUGUCCCGGCCGUCUUGCCAUAAAAGCCCAAACUUUUUUGUUUUCUAUGGUUGACCUUGGAU
URS00022A224C_1297885/152-287 plant metagenome partial contains 5.8S ribosomal RNA, internal transcribed spacer 2, and large subunit ribosomal RNA	AAACGCAACUCCCCAAAGCUAGCUGGCAGAGUCGGUAUGCACUCUAAGCGUAGUAAACUUGAUAGUCUCGCUUCUGCAGUUGUCCCGGCCGUCUUGCCAUAAAAGCCCAAACUUUUUUGUUUUCUAUGGUUGACCU
URS00022A4A4D_1297885/154-287 plant metagenome partial contains 5.8S ribosomal RNA, internal transcribed spacer 2, and large subunit ribosomal RNA	ACGCAACUCCUCAAAGCUAGCUGGUAGAGUCGGGAUGCACUCUAAGCGUUGUAAACUUGAUAGUCUCGCUUCUGCAGUUGUCCCGGCCGUCUUGCCAUAAAAGCCCAAACUUUUUUGUUUUCUAUGGUUGACCU
URS00022A55AA_1297885/155-287 plant metagenome partial contains 5.8S ribosomal RNA, internal transcribed spacer 2, and large subunit ribosomal RNA	CGCAACUCCUCAAAGCUAGCUGGCAGAGUUGGGAUGCACUCUAAGCGUAGUAAACUUGAUAGUCUCGCUUCUGCAGUUGUCCCGGCCGUCUUGCCAUAAAAGCCCAAACUUUUUUGUUUUCUAUGGUUGACCU
URS000237C29E_13443/1075-1141 Coffea arabica (coffee) long non-coding RNA (CARA_LNC002728)	UCAGGUCGAGGCCCAUCAUUCAAGUAGGAAUGUAGGUUGUUGGGCUUUGUUCGUCAGUAGUUCUGUA
URS00023E37D3_3634/148-242 Gossypium barbadense (sea-island cotton) long non-coding RNA (GBAR_LNC018374)	AAGGAAAGCUUAGGCUUAGGUGGAGUUGUUGUUUGUACGUGAGACACCCCAUUAGCGGUUACGUUUAAACGGUUCUUAGUCCUACACACCGAUGC
URS00023F2BF0_3634/2173-2300 Gossypium barbadense (sea-island cotton) long non-coding RNA (GBAR_LNC011680)	ACAACUUGUAGUGAACUUGAGAAUAUGUUGUAAACAUUGAUAAAAUAAGUUAAUGGGUGCUUAUUGUUUUCAUAUGAACUUACUAAGCGAAAGCUUACCCCCCUCUUCUUUCCCAUGUUUUCUAGGGU
URS00019C4499_9995/1953-2182 Marmota monax (woodchuck) non-coding RNA	AUUGCAAUUAGCCACUGCCAGCUGGGGCCUGGUGCGCAGCUGAAAAGCUAACAAGAAGUGGAGACCACGCGGAACCCAGACAGGGCAUAGGAGGUGCAUGAAUAAGGAAUGGUGCCCAUGUUUAUGAGAUGCUCCUGUGAAUUUGAGGCUUCCCAACCCUUUGCAAAGCCCUCCCUCUUCCAGCCCUAUGCCACCCCCACCUCCCUAUUUUUUUUUUUUUUUUUUUUUUU
URS00019C6E36_9995/1953-2182 Marmota monax (woodchuck) non-coding RNA	AUUGCAAUUAGCCACUGCCAGCUGGGGCCUGGUGCGCAGCUGAAAAGCUAACAAGAAGUGGAGACCACGCGGAACCCAGACAGGGCAUAGGAGGUGCAUGAAUAAGGAAUGGUGCCCAUGUUUAUGAGAUGCUCCUGUGAAUUUGAGGCUUCCCAACCCUUUGCAAAGCCCUCCCUCUUCCAGCCCUAUGCCACCCCCACCUCCCUAUUUUUUUUUUUUUUUUUUUUUUU
URS0001C8662D_46358/26-101 Bartonella sp. partial ssrA	ACCCGGGGGCGGUACCCGGCGCCUCCACCAAAAUAUAAUGAAAAGUUAUACUUUAAUGGGGGCGAAAUAGGAUCGA
URS000227B4C2_1297885/143-287 plant metagenome partial contains 5.8S ribosomal RNA, internal transcribed spacer 2, and large subunit ribosomal RNA	CUUCCUGUGAAACGCAACUCCUCAAAGCUAGCUGGCAGAGUCGGGAUGCACUCUAAGCGUAGUAAACUUGAUAGUCUCGCUUCUGCAGUUGUCCCGGCCGUCUUGCCAUAAAAGCCCAAACUUUUUUGUUUUCUAUGGUUGACCU
URS000228F681_1297885/152-286 plant metagenome partial contains 5.8S ribosomal RNA, internal transcribed spacer 2, and large subunit ribosomal RNA	AACGCAACUCCUCAAAGCUAGCUGGCAGAGUCGGGAUGCUCUCUAAGCGUAGUAAACUUGAUAGUCUCGCUUCUGCAGUUGUCCCGGCCGUCUUGCCAUAAAAGCCCAAACUUUUUUGUUUUCUAUGGUUGACCU
URS0002290EFE_1297885/156-291 plant metagenome partial contains 5.8S ribosomal RNA, internal transcribed spacer 2, and large subunit ribosomal RNA	GCAACUCCUCAAAGCUAGCUGGCAGAGUCGGGAUGCACUCUAAGCGUAGUAAACUUGAUAGUCUCGCUUCUGCAGUUGUCCCGGCCGUCUUGCCAUAAAAGCCCAAACUUUUUUGUUUUCUAUGGUUGACCUCAGA
URS0002295153_1297885/155-287 plant metagenome partial contains 5.8S ribosomal RNA, internal transcribed spacer 2, and large subunit ribosomal RNA	CGCAACUCCUCAAAGCUAGCUGGCAGAGUCGGGAUGCACUCUAAGUGUAGUAAACUUGAUAGUCUCGCUUCUGCAGUUGUCCCGGCCGUCUUGCCAUAAAAGCCCAAACUUUUUUGUUUUCUAUGGUUGACCU
URS00022A0904_1297885/153-287 plant metagenome partial contains 5.8S ribosomal RNA, internal transcribed spacer 2, and large subunit ribosomal RNA	AACGCAACUCCUCAAAGCUAGCUGGCAGAGUCGGGAUGCUCUCUAAGCGUAGUAAACUUGAUAGUCUCGCUUCUGCAGUUGUCCCGGCCGUCUUGCCAUAAAAGCCCAAACUUUUUUGUUUUCUAUGGUUGACCU
URS00022AB1CA_1297885/153-287 plant metagenome partial contains 5.8S ribosomal RNA, internal transcribed spacer 2, and large subunit ribosomal RNA	AACGCAACUCCUCAAAGCUAGCUGGCAGAGUCGGGAUGCUCUCUAAGCGUAGUAAACUUGAUAGUCUCGCUUCUGCAGUUGUCCCGGCCGUCUUGCCAUAAAAGCCCAAACUUUUUUGUUUUCUAUGGUUGACCU
URS00023D2F92_15368/22576-22695 Brachypodium distachyon (stiff brome) long non-coding RNA (BDIS_LNC002313)	AGUUGUGAAACAGGGACAAGCACUGGAGUUCAACAAAUAUGCUUGGAACCAAGGUGAUGUACAUUCUUCUUGCAAAUUCAAAUCCUGAUUCCUUUCAUGUUUAUAAUUUUACUUUUUUCC
URS00023D75A7_3760/78315-78425 Prunus persica (peach) long non-coding RNA (PPER_LNC007341)	AGGUAGUAUGAUCCGGAUGAAACGACAAUCAAUUGGAUCAGGACACGUGAUUAUGUGGAGCGUCGUCGUGUCACUCUCACAGCUCCAAAAAAAUUAUUUUUUAUUUGUUUU
URS00023E4721_3760/78317-78427 Prunus persica (peach) long non-coding RNA (PPER_LNC007341)	AGGUAGUAUGAUCCGGAUGAAACGACAAUCAAUUGGAUCAGGACACGUGAUUAUGUGGAGCGUCGUCGUGUCACUCUCACAGCUCCAAAAAAAUUAUUUUUUAUUUGUUUU
URS000242D567_42345/21159-21260 Phoenix dactylifera (date palm) long non-coding RNA (PDAC_LNC004213)	AGUUGGAUCGAGAUUGGAGCGUCAGUUCAUUCUUUUGUGGCCGGCAAUAACUCCCACCCCCAAAUAAAUGCAAUUUAUGCAAAAUUAGAAGUAAUGUUGUUU
URS00025F4FCB_9823/3940-4048 Sus scrofa (pig) lncRNA (ENSSSCG00000061481.1)	GCUAGUAAGUGGCAGAGUGGGGCCUGGAUGUGUGGCGCCACUGUCUGUGUUAACCGCUGCACUGAGCCACCCCUCCACCUCUUAAGUUCUUUUUUUUGUUUGUUUUUUU
URS00022905D7_1297885/155-287 plant metagenome partial contains 5.8S ribosomal RNA, internal transcribed spacer 2, and large subunit ribosomal RNA	CGCAACUCCUCAAAGCUAGCUGGCAGAGUCGGGAUGCACUCUAAGCGUUGUAAACUUGAUAGUCUCGCUUCUGCAGUUGUCCCGGCCGUCUUGCCAUAAAAGCCCAAACUUUUUUGUUUUCUAUGGUUGACCU
URS00009B1BF2_10090/1693-1865 Mus musculus long non-coding RNA NONMMUT004497.2	GAUGGGGAGACAUGAGGCACCUCACAAGAGCCCUGAGACCCUUGGAUUUUGAAUUUAGAGACAAGAAGGCUGGUUAUAUUAUUUAGUGAGCUUAGAAAACAGUGCCCUUUUCUUUUCUCUUCUUCUCUCCCCCACCCCCCACCUCCUUCUUUUUCUUUUUUGUUUUAAAGAAU
URS00023A78B1_13333/320-450 Amborella trichopoda (A. trichopoda) long non-coding RNA (ATRI_LNC002567)	AAUUUAGUCCCACAUCGACAGAUUUAGAGAGGUAACGAGGGGUUUACUAUACAAUGAAGGGGCGGUUGGGUGAAAAAGAGUAAAGGAUGGGUAACUUUGGGUCCUGGGUCAGUAUGGUUCCUUAGUGCUUG
URS00004F426B_191495/992-1150 Conexibacter woesei 23S ribosomal RNA	CAAACUCCGAAGACCAGUACGUUUACUCCGGGAGUCAGUUGCUGGGGGAUAAACUUCAGCGUCAAGAGGGAAACAGCCCAGACCGCCAGCUAAGGUCCCCAAAUGCUAGCUAAGUGGCAAACGAUGUUCGAGUGCAUAGACAACCAGGAGGUUGGCUUA
URS0000E6DA42_8790/678-785 Dromaius novaehollandiae (emu) lncRNA (ENSDNVG00000003518.1)	AGCAGGAAGCUAAACUUGCCUCUUAGGUGUGUUGGAGAAAUUAUUCUGUAUUUCUUAUAAGGAACACUUCCCCUCCGCCCCCACCUCCAAAUACCUUUUUUUCUUUUC
URS000194C947_9796/47-220 Equus caballus (horse) lncRNA (ENSECAG00000036466.2)	CUAAAAUGCAUGGAGGACUCCUGAAAUGUCUGCAUUCCAACUCGAGGGAGGUGGAAGAGCGGUCAGGCAACCCCUCACACUGAGAGAAUGGAUUGCAGAACUUGUGGCCAUGUUUUCCCAGUACCUCACCUUCUCCUCCCAUCUCCAAGACUUCUAUGUCAAUUACUUAUAUUG
URS0001A0C635_9995/550-637 Marmota monax (woodchuck) non-coding RNA	UUGGGCUGGGCUCAUGAGGGGUUCUGUUGCCACUAAACUUGUUUCAGGUGUGUUUCAUUUAUACACGCACCAAGUCCUGAACUCCUUA
URS000227AD4A_1297885/154-287 plant metagenome partial contains 5.8S ribosomal RNA, internal transcribed spacer 2, and large subunit ribosomal RNA	ACGCAACUCCUCAAAGCUAGCUGGCAGAGUCGGGAUGCACUCUAAGCGUAGUACACUUGAUAGUCUCGCUUCUGCAGUUGUCCCGGCCGUCUUGCCAUAAAAGCCCAAACUUUUUUGUUUUCUAUGGUUGACCU
URS00022848FE_1297885/152-287 plant metagenome partial contains 5.8S ribosomal RNA, internal transcribed spacer 2, and large subunit ribosomal RNA	AAACGCAACUCCUCAAAGCUAGCUGGCAGAGUCGGUAUGCACUCUAAGCGUAGUAAACUUGAUAGUCUCGCUUCUGCAGUUGUCCCGGCCGUCUUGCCAUAAAAGCCCAAACUUUUUUGUUUUCUAUGGUUGACCU
URS000228CBEE_1297885/152-287 plant metagenome partial contains 5.8S ribosomal RNA, internal transcribed spacer 2, and large subunit ribosomal RNA	AAACGCAACUCCUCAAAGCUAGCUGGCAGAGUCGGUAUGCACUCUAAGCGUAGUAAACUUGAUAGUCUCGCUUCUGCAGUUGUCCCGGCCGUCUUGCCAUAAAAGCCCAAACUUUUUUGUUUUCUAUGGUUGACCU
URS000228E078_1297885/157-296 plant metagenome partial contains 5.8S ribosomal RNA, internal transcribed spacer 2, and large subunit ribosomal RNA	CAACUCCUCAAAGCUAGCUGGCAGAGUCGGGAUGCACUCUAAGCGUAGUAAACUUGAUAGUCUCGCUUCUGCAGUUGUCCCGGCCGUCUUGCCAUAAAAGCCCAAACUUUUUUGUUUUCUAUGGUUGACCUCGGAUCAUG
URS000229284D_1297885/148-285 plant metagenome partial contains 5.8S ribosomal RNA, internal transcribed spacer 2, and large subunit ribosomal RNA	UGAAACGCAACUCCUCAAAGCUAGCUGGCAGAGUCGGGAUGCACUCUAAGCGUAGUAAACUUGAUAGUCUCGCUUCUGCAGUUGUCCCGGCCGUCUUGCCAUAAAAGCCCAAACUUUUUUGUUUUCUAUGGUUGACCU
URS0002294518_1297885/156-295 plant metagenome partial contains 5.8S ribosomal RNA, internal transcribed spacer 2, and large subunit ribosomal RNA	CAACUCCUCAAAGCUAGCUGGCAGAGUCGGGAUGCACUCUAAGCGUAGUAAACUUGAUAGUCUCGCUUCUGCAGUUGUCCCGGCCGUCUUGCCAUAAAAGCCCAAACUUUUUUGUUUUCUAUGGUUGACCUCGGAUCAUG
URS0002297B9E_1297885/150-287 plant metagenome partial contains 5.8S ribosomal RNA, internal transcribed spacer 2, and large subunit ribosomal RNA	UGAAACGCAACUCCUCAAAGCUAGCUGGCAGAGUCGGGAUGCACUCUAAGCGUAGUAAACUUGAUAGUCUCGCUUCUGCAGUUGUCCCGGCCGUCUUGCCAUAAAAGCCCAAACUUUUUUGUUUUCUAUGGUUGACCU
URS00022A86BF_1297885/157-296 plant metagenome partial contains 5.8S ribosomal RNA, internal transcribed spacer 2, and large subunit ribosomal RNA	CAACUCCUCAAAGCUAGCUGGCAGAGUCGGGAUGCACUCUAAGCGUAGUAAACUUGAUAGUCUCGCUUCUGCAGUUGUCCCGGCCGUCUUGCCAUAAAAGCCCAAACUUUUUUGUUUUCUAUGGUUGACCUCGGAUCAUG
URS00022B8D18_9483/637-832 Callithrix jacchus (white-tufted-ear marmoset) lncRNA (ENSCJAG00000076674.1)	CAAAAUAAGGCUUUUCUACAGAAAGAGGAGGAGGCUGGAGUACAGUGUUGUGAUCAUGGCUUACUACAACUUCCGCCUCCUGGGUUUAAGCCAUCCUCCCACUUCACCCUCCUGAGUAGCUUGGACUACAGGCAUGCACCACCAUGCUGGGGUAAUUUUUAAUUUUUAAUUUUUUUUUUUUGGUAGAGAUGGGGUU
URS00023F61C9_71139/38127-38241 Eucalyptus grandis (E. grandis) long non-coding RNA (EGRA_LNC000229)	CCAAAAGAAAGGGGGAGGUGGGGGGGAGGGGAAUUAAACCUUCAACCCCCUUCUUUUGCCCCUUCCCUCCCCCCCCCCCCCCUUUUUAAAUUUUAAGUUUUUUAUUUUAAAGAAU
URS000240F896_3888/1204-1304 Pisum sativum (pea) long non-coding RNA (PSAT_LNC033553)	UGAAUUUCUCUUGUAAGAAAGAUACGAUUGAUGAAAUUAGUGCAAUGAUGUGGGAACUGAGGGACACAUUUUUAUUACUCCCUGGAAACUCUAAUGCCAAU
URS00023D7B51_157791/694-776 Vigna radiata (V. radiata) long non-coding RNA (VRAD_LNC008424)	GUGCUGAAAGGCUGAAAGGUGUGGACAACAAAGAUAUGGGGUGCAACUAGCAGCUUGGGGCUUCACUUGGACAGUUUUACCCC
URS00009BAEAD_9606/18951-19030 Homo sapiens (human) non-protein coding RAB30-AS1:4	GUAGCUGGGAUUACAGGUGCCCACCACCACGCCCAGCUAAUUUUUUUUUUUUUUUUGUAUUUUUAGUAGAGACGGGGUUU
URS0000E95480_9606/1112-1191 Homo sapiens (human) HSALNT0179090	GUAGCUGGGAUUACAGGUGCCCACCACCACGCCCAGCUAAUUUUUUUUUUUUUUUUGUAUUUUUAGUAGAGACGGGGUUU
URS0000E984F4_9606/16998-17077 Homo sapiens (human) HSALNT0179082	GUAGCUGGGAUUACAGGUGCCCACCACCACGCCCAGCUAAUUUUUUUUUUUUUUUUGUAUUUUUAGUAGAGACGGGGUUU
URS0000E9BD3D_9606/10994-11073 Homo sapiens (human) HSALNT0179092	GUAGCUGGGAUUACAGGUGCCCACCACCACGCCCAGCUAAUUUUUUUUUUUUUUUUGUAUUUUUAGUAGAGACGGGGUUU
URS0000E9E0BF_9606/15607-15686 Homo sapiens (human) HSALNT0179079	GUAGCUGGGAUUACAGGUGCCCACCACCACGCCCAGCUAAUUUUUUUUUUUUUUUUGUAUUUUUAGUAGAGACGGGGUUU
URS0000EA0CAC_9606/1151-1230 Homo sapiens (human) HSALNT0179086	GUAGCUGGGAUUACAGGUGCCCACCACCACGCCCAGCUAAUUUUUUUUUUUUUUUUGUAUUUUUAGUAGAGACGGGGUUU
URS0000EA1E72_9606/3552-3609 Homo sapiens (human) HSALNT0045803	GAACCACCACGCCCAGCUAAUUUUUUUUUAAUUUUUAUUUUUAGUAGAGAUGGGGUUU
URS0000EA365F_9606/9504-9583 Homo sapiens (human) HSALNT0179084	GUAGCUGGGAUUACAGGUGCCCACCACCACGCCCAGCUAAUUUUUUUUUUUUUUUUGUAUUUUUAGUAGAGACGGGGUUU
URS0000EAABB4_9606/18956-19035 Homo sapiens (human) HSALNT0179083	GUAGCUGGGAUUACAGGUGCCCACCACCACGCCCAGCUAAUUUUUUUUUUUUUUUUGUAUUUUUAGUAGAGACGGGGUUU
URS0000EAADE6_9606/14585-14664 Homo sapiens (human) HSALNT0179080	GUAGCUGGGAUUACAGGUGCCCACCACCACGCCCAGCUAAUUUUUUUUUUUUUUUUGUAUUUUUAGUAGAGACGGGGUUU
URS0000EBE16E_9606/14620-14699 Homo sapiens (human) HSALNT0179087	GUAGCUGGGAUUACAGGUGCCCACCACCACGCCCAGCUAAUUUUUUUUUUUUUUUUGUAUUUUUAGUAGAGACGGGGUUU
URS0000EBEF2E_9606/15642-15721 Homo sapiens (human) HSALNT0179085	GUAGCUGGGAUUACAGGUGCCCACCACCACGCCCAGCUAAUUUUUUUUUUUUUUUUGUAUUUUUAGUAGAGACGGGGUUU
URS0001A0E695_9606/196-249 Homo sapiens (human) LHRI_LNC111.1	UGUGCCACCACACCCAGCUAUUUUUUAUUUUUUAUUUUUAGUAGAGAUGGGGUU
URS000224E671_9606/1118-1197 Homo sapiens (human) PREDICTED lncRNA (TCONS_00040669)	GUAGCUGGGAUUACAGGUGCCCACCACCACGCCCAGCUAAUUUUUUUUUUUUUUUUGUAUUUUUAGUAGAGACGGGGUUU
URS000233D078_9606/11621-11700 Homo sapiens (human) HSALNT0364128	GUAGCUGGGAUUACAGGUGCCCACCACCACGCCCAGCUAAUUUUUUUUUUUUUUUUGUAUUUUUAGUAGAGACGGGGUUU
URS0002342FDE_9606/19857-19936 Homo sapiens (human) HSALNT0364148	GUAGCUGGGAUUACAGGUGCCCACCACCACGCCCAGCUAAUUUUUUUUUUUUUUUUGUAUUUUUAGUAGAGACGGGGUUU
URS0002344ADB_9606/930-1009 Homo sapiens (human) HSALNT0364127	GUAGCUGGGAUUACAGGUGCCCACCACCACGCCCAGCUAAUUUUUUUUUUUUUUUUGUAUUUUUAGUAGAGACGGGGUUU
URS0002345918_9606/19381-19460 Homo sapiens (human) HSALNT0364145	GUAGCUGGGAUUACAGGUGCCCACCACCACGCCCAGCUAAUUUUUUUUUUUUUUUUGUAUUUUUAGUAGAGACGGGGUUU
URS0002348F60_9606/19857-19936 Homo sapiens (human) HSALNT0364143	GUAGCUGGGAUUACAGGUGCCCACCACCACGCCCAGCUAAUUUUUUUUUUUUUUUUGUAUUUUUAGUAGAGACGGGGUUU
URS0000ED8E4A_191816/1648-1718 Lynx pardinus (Spanish lynx) non-coding RNA	AACUGGUUCCCCCCCUCCCCCCCCGCCCCCAGAAUAUAUUUUGUUUUUGAACUAUGACUUUGAGUAACUUU
URS00022A0A6D_1297885/157-287 plant metagenome partial contains 5.8S ribosomal RNA, internal transcribed spacer 2, and large subunit ribosomal RNA	CAACUCCUCAAAGCUAGCUGGCAGAGUCGGGAUGCACUCUAAGCGUAGUAAACUUGAUAGUCUCGCUUCUGCAGUUGUCCCGGCCGUCUUGCCAUACAAGCCCAAACUUUUUUGUUUUCUAUGGUUGACCU
URS00023ACEF0_13443/38638-38777 Coffea arabica (coffee) long non-coding RNA (CARA_LNC005608)	CCCCUUGUCCCACGUUGGAAGUGGGAGAGGAAAAGGAUUGAUAUAUAUGCAAGAUUUGGUCUUAUAAGUUACUAGUUACUUGGGCUAACCAUGUCGGGAAAGUGUUUUUCGACACAAAAAUUACUUAGGCCAACCAUGGG
URS0000B5589D_3981/505-560 Hevea brasiliensis miscellaneous RNA	AAUCAAUCAACCUUGUCCUGGUCCAAUGAGUUAAGAGGUUUGUGAACCCAUGUCAG
URS0000E859D5_591936/1370-1473 Piliocolobus tephrosceles (Ugandan red Colobus) lncRNA (ENSPTEG00000035543.1)	ACAGAAGUUAGGGGCACAGGAUUUGGGAUUAGAGGGAUCUGAGUUCAGAUCCCCACUUUACCACUUAGUAACUAUGUGAGUUAAUCACUGUGAGCCUUGGUUCC
URS000221D728_5037/19-121 Histoplasma capsulatum hypothetical RNA	GAGGGAGGGGCUUUUGGGUGGUUGGCUGGUUAAAAAUGGGUUUAUUUUCAUUUUUUCUCAUUUUCCUCAUUUCCCCCCCCCCCCCCAGGGAUGUUGUUUAACA
URS000235E902_3634/932-1091 Gossypium barbadense (sea-island cotton) long non-coding RNA (GBAR_LNC004472)	GGAAGACAGCUUGCAGUGAACUUGAGAAUAUGUUGUAAACAUUGAUAAAACAAGUUAAUGAGUUGCUUAUAGUUUUCAUAUGAACUUACUAAUCAAAAGCUUACCCCCCUUCUUUCCCAUGUUUUCUAGAGUUUCCAGGUUAGCUCGGGUUGGAGGCCGU
URS000236C0B7_29730/15959-16115 Gossypium raimondii (G. raimondii) long non-coding RNA (GRAI_LNC006659)	GAGGAUUCGGGUAAAAAUAUAGGCCCGAAAUAUGGGCUUGGGCAAAAAAACGAGGCCCGUUUAAAAAAUGGGCCAGGCUCGGGCUCAACUUUUUUGGCCCGGGCUCGGCCCGGCCCGGCCCGAAUAUAAUAAAUAUAUAUUUUUUAUUUUUAUUUUU
URS00023DB9D7_3634/1289-1448 Gossypium barbadense (sea-island cotton) long non-coding RNA (GBAR_LNC004472)	GGAAGACAGCUUGCAGUGAACUUGAGAAUAUGUUGUAAACAUUGAUAAAACAAGUUAAUGAGUUGCUUAUAGUUUUCAUAUGAACUUACUAAUCAAAAGCUUACCCCCCUUCUUUCCCAUGUUUUCUAGAGUUUCCAGGUUAGCUCGGGUUGGAGGCCGU
URS0000D5D71A_9606/4151-4209 Homo sapiens (human) non-protein coding ARF4-AS1:8	CACACCACCACACCCGGCUAAUUUUUUUUUUUUUUUGUAUUUUUAGUAGAGAUGGGGUU
URS00009B79E5_10090/840-928 Mus musculus long non-coding RNA NONMMUT071255.2	UAGAGACUUCAGGAGACUCUGGAGUGAGGCUUUCUUUCCCUACCCCCACACCCCUAAAUUCCUGUCUUUCUAUUCUUCCUCAAGAGGAA
URS00009C0FF3_10090/1202-1334 Mus musculus long non-coding RNA NONMMUT005727.2	GGAUGUGUUAGUAUUUGAGCCCAUAAAGGAAAGCCAAGAGAGUGGAUGCUGGAACCAGCUUGCAGGUGAGACUACACUUAGACUUUAUAACUGUAUCCAUGCAGCUCUCUCCCACUCACAUAUAUUCCUUCUU
URS000227DA5A_1297885/152-287 plant metagenome partial contains 5.8S ribosomal RNA, internal transcribed spacer 2, and large subunit ribosomal RNA	AAACGCAACUCCUCAAAGCUAGCUGGCAGAGUCGGGAUGGACUCUAAGCGUAGUAAACUUGAUAGUCUCGCUUCUGCAGUUGUCCCGGCCGUCUUGCCAUAAAAGCCCAAACUUUUUUGUUUUCUAUGGUUGACCU
URS000227F461_1297885/150-287 plant metagenome partial contains 5.8S ribosomal RNA, internal transcribed spacer 2, and large subunit ribosomal RNA	UGAAACGCGACUCCUCAAAGCUAGCUGGCAGAGUCGGGAUGCACUCUAAGCGUAGUAAACUUGAUAGUCUCGCUUCUGCAGUUGUCCCGGCCGUCUUGCCAUAAAAUCCCAAACUUUUUUGUUUUCUAUGGUUGACCU
URS000229FFF0_1297885/156-287 plant metagenome partial contains 5.8S ribosomal RNA, internal transcribed spacer 2, and large subunit ribosomal RNA	GCAACUCCUCAAAGCUAGCUGGCAGAGUCGGGAUGCACUCUAAGCGUAGUAAACUUGAUAGUCUAGCUUCUGCAGUUGUCCCGGCCGUCUUGCCAUAAAAGCCCAAACUUUUUUGUUUUCUAUGGUUGACCU
URS0000B845EA_3981/2353-2452 Hevea brasiliensis miscellaneous RNA	GUGUUGAUCAAAAUAACUUGUGGUAGGGGGAGCCUAGAAAAGCAGUCUCUCCAUUGUUUGACAAUGAACUAUGAUGUUAAAUUUUGUAAAAUAAUUACUG
URS0000CCFC56_10116/1084-1173 Rattus norvegicus uncharacterized LOC108351730	CUGGAGCAGUGUGUGUUCUUAACCACUGAGUCAUUUCCCCAGCCCCCAACUCCUUGGUUUUAACAACUUUUAUUUAAAUUAUGAUGGGCU
URS0001D0ABEC_1709941/21-139 fungal sp. partial internal transcribed spacer region	UAGGUGAACCUGCGGAAGGAUCAUUACCAAAUCCAAAAACAACCCCUGUGAACUUGUAUUGUCUGUCUUUGGGGGGAUGACCCUGUGUUUUCCCCCCAUAUUAAUUGAACAACUUUGAU
URS0001E2342A_1709941/21-139 fungal sp. partial internal transcribed spacer region	UAGGUGAACCUGCGGAAGGAUCAUUACCAAAUCCAAAAACAACCCCUGUGAACUUGUAUUGUCUGUCUUUGGGGGGAUGACCCUGUGUUUUCCCCCCAUAUUAAUUGAACAACUUUGAU
URS00022811A7_1297885/156-296 plant metagenome partial contains 5.8S ribosomal RNA, internal transcribed spacer 2, and large subunit ribosomal RNA	GCAACUCCUCAAAGCUAGCUGGCAGAGUCGGGAUGCACUCUAAGCGUAGUAAACUUGAUAGUCUCGCUUCUGCAGUUGUCCCGGCCGUCUUGCCAUAAAAGCCCAAACUUUUUUGUUUUCUAUGGUUGACCUCGUAUCAUG
URS000234A74E_37334/196-308 Citrus maxima (C. maxima) long non-coding RNA (CMAX_LNC003111)	UUGAAGCUGAGAUUGUUGUUGAGGGCAAAUCAGUGGCGGUUAAUCGCAGCAUAUUGUCUGAGCGCAGUCAAUUUUUUCGUCGGCUUUUUAAUUUGAGAAAUGAUGGUUCUGUC
URS000239731F_37334/10204-10302 Citrus maxima (C. maxima) long non-coding RNA (CMAX_LNC003113)	UUGUUGAGGGCAAAUCAGUGGCGGUUAAUCGCAGCAUAUUGUCUGAGCGCAGUCAAUUUUUUCGUCGGCUUUUUAAUUUGAGAAAUGAUGGUUCUGUCA
URS000239C935_4615/192-305 Ananas comosus (pineapple) long non-coding RNA (ACOM_LNC040548)	GAUAGAGAUAGAAGAUAGAGAAGAAGAAGGGUUUGGAGAAGAACCUUUGGGGGAGAAAUAGACUAUUUCAUUUUCAUUGAUACCCUGCGAAUUACAUCCUGCUAACUAUAUAUA
URS00023CECA5_4565/14643-14718 Triticum aestivum (bread wheat) long non-coding RNA (TAES_LNC023932)	UCUGGAGAUAGCUUUCAUGCUGUUGUCGUUUCAAAAGAAAGUGAGGAUCUAAAUAAGCCAAGGGGUGUGAAAACCU
URS00023D6F35_37334/15856-15954 Citrus maxima (C. maxima) long non-coding RNA (CMAX_LNC003105)	UUGUUGAGGGCAAAUCAGUGGCGGUUAAUCGCAGCAUAUUGUCUGAGCGCAGUCAAUUUUUUCGUCGGCUUUUUAAUUUGAGAAAUGAUGGUUCUGUCA
URS00023E9785_4565/92195-92270 Triticum aestivum (bread wheat) long non-coding RNA (TAES_LNC023932)	UCUGGAGAUAGCUUUCAUGCUGUUGUCGUUUCAAAAGAAAGUGAGGAUCUAAAUAAGCCAAGGGGUGUGAAAACCU
URS0002401E1E_37334/15856-15954 Citrus maxima (C. maxima) long non-coding RNA (CMAX_LNC003105)	UUGUUGAGGGCAAAUCAGUGGCGGUUAAUCGCAGCAUAUUGUCUGAGCGCAGUCAAUUUUUUCGUCGGCUUUUUAAUUUGAGAAAUGAUGGUUCUGUCA
URS00024035AF_37334/16082-16180 Citrus maxima (C. maxima) long non-coding RNA (CMAX_LNC003103)	UUGUUGAGGGCAAAUCAGUGGCGGUUAAUCGCAGCAUAUUGUCUGAGCGCAGUCAAUUUUUUCGUCGGCUUUUUAAUUUGAGAAAUGAUGGUUCUGUCA
URS0002405331_3634/100-255 Gossypium barbadense (sea-island cotton) long non-coding RNA (GBAR_LNC011067)	AGACAGCUUGUAGUGAACUUGAGAAUAUGUUGUAAACAUUGAUAAAACAAGUUAAUGAGUGCUUAUUGUUUUCAUAUGAACUUACUAAGCGAAAGCUUACCCCCUCUUCUUUCCCAUGUUUUCUAGAGUUUCCAGGUUAGCUCGGGUUGGAGGCCG
URS000242E6BD_37334/14699-14812 Citrus maxima (C. maxima) long non-coding RNA (CMAX_LNC003103)	CUUGAAGCUGAGAUUGUUGUUGAGGGCAAAUCAGUGGCGGUUAAUCGCAGCAUAUUGUCUGAGCGCAGUCAAUUUUUUCGUCGGCUUUUUAAUUUGAGAAAUGAUGGUUCUGUC
URS00025FA577_1735272/4370-4463 Gigantopelta aegis (Deep sea snail) f-box/LRR-repeat protein 7-like, transcript variant X1	GGUGCUGCGAGGGUAGUGGCCAUGGGGGCCACACCCUCCCCCCACACCCAUCAAAUAUUUUUCUUUUAAACUUACAUUUUAUAAAAUCAUGCAU
URS0000EA692C_9606/3009-3105 Homo sapiens (human) HSALNT0267611	GCCUCAGCCUGCUGAGUAGCUGGGACUAAAGGCACCCACCACCACGCCCGGCUAUUUUUUUUUUUUUUUUUUUUGUAUUUUUAGUAAAAAUGGGGUU
URS00022A12F2_1297885/151-287 plant metagenome partial contains 5.8S ribosomal RNA, internal transcribed spacer 2, and large subunit ribosomal RNA	GAAACGCAACUCCUCAAAGUUAGCUGGCAGAGUCGGGAUGCACUCUAAGCGUAGUAAACUUGAUAGUCUCGCUUCUGCAGUUGUCCCGGUCGUCUUGCCAUAAAAGCCCAAACUUUUUUGUUUUCUAUGGUUGACCU
URS00023AA082_66656/245141-245220 Durio zibethinus (D. zibethinus) long non-coding RNA (DZIB_LNC002264)	GUUGGUGCUAGUGGUGCCAUGCACUGCACCUAGGCAUUAGCCCCCUACCCCCUUUUUUGUUAUGUCCUUCUUUUUUUUAA
URS000236097D_4565/31563-31651 Triticum aestivum (bread wheat) long non-coding RNA (TAES_LNC012525)	UAAAGUUUGGAGUUGCGAUGCUUAUAUGAAAAAAGGUUUUCAACUCGAUAAGCUCGAAACCAAAUCGGAGAAGUGCGUCUUCAUAGAAU
URS00022858C4_1297885/150-287 plant metagenome partial contains 5.8S ribosomal RNA, internal transcribed spacer 2, and large subunit ribosomal RNA	UGAAACGCAACUCCUCAAAGCUAGCUGGCAGAGUCGGGAUGCACUCUAAGCGUAGUAAACUUGAUAGUCUCGCUUCUGCAGUUGUCCCGGCCGUCUUGCCAUAAAAGCCCAAACUUUUUUGUUUUCUAUGGUUGACCU
URS00023582D0_4556/12691-12851 Setaria viridis (S. viridis) long non-coding RNA (SVIR_LNC010316)	CGAAAGAGGAUCAAAAAUUGUCAAAAUUGCAAAGCAAGCAGCACGGCUCCAAAAAGGAGAACAUAUAACAGAAGUUUCAGGGUACAGUAUAGAAGGUGUUCGCAUUUCACUAUAGUCGCGCGCCAAAGCUUCACUCGUCAUCACCGAAUGUUGUCUUCUUU
URS0002359342_3694/38833-38898 Populus trichocarpa (black cottonwood) long non-coding RNA (PTRI_LNC001445)	CUGAGGUCGAGAGUUCGAGCCUCUCUCACCCCAAUAUUUUGUUUUUCUUUUUUAACAAUAACCAAG
URS00023ACB3B_4556/12691-12851 Setaria viridis (S. viridis) long non-coding RNA (SVIR_LNC010316)	CGAAAGAGGAUCAAAAAUUGUCAAAAUUGCAAAGCAAGCAGCACGGCUCCAAAAAGGAGAACAUAUAACAGAAGUUUCAGGGUACAGUAUAGAAGGUGUUCGCAUUUCACUAUAGUCGCGCGCCAAAGCUUCACUCGUCAUCACCGAAUGUUGUCUUCUUU
URS00023FB738_4556/12691-12851 Setaria viridis (S. viridis) long non-coding RNA (SVIR_LNC010316)	CGAAAGAGGAUCAAAAAUUGUCAAAAUUGCAAAGCAAGCAGCACGGCUCCAAAAAGGAGAACAUAUAACAGAAGUUUCAGGGUACAGUAUAGAAGGUGUUCGCAUUUCACUAUAGUCGCGCGCCAAAGCUUCACUCGUCAUCACCGAAUGUUGUCUUCUUU
URS00025F5BA6_9031/2853-2945 Gallus gallus (chicken) lncRNA (ENSGALG00010000926.1)	GGGAGGGAUUGCUGUCAAGUUAGCUAAAGGAAGAAAGACGUCAAACAAGGUUAUCUCCAGGGCUCAGGGUAUUUGGGAGUAAUUUGUCUCCAC
URS0000EBD1C8_9606/229-292 Homo sapiens (human) HSALNT0224218	GGCAUACAUCACCACGCCCAGCUAAUUUUUUUUUUCUUUUGUAGUUUUAGUAGAGAUGGGGUUU
URS00009C2CF2_10090/48-135 Mus musculus long non-coding RNA NONMMUT134675.1	UAGAUGGUUGUGAGCCAUCAUGUGUCUGCUGAGAAUUGAAUUCAGGCCCUGCUCACUCUGGCCCAAAGAUUUUAUUUAUUAUUAUAUG
URS000227F0D6_1297885/151-287 plant metagenome partial contains 5.8S ribosomal RNA, internal transcribed spacer 2, and large subunit ribosomal RNA	GAAACGCAACUCCUAAAAGCUAGCUGGCAGAGUCGGGAUGCACUCUAAGCGUAGUAAACUUGAUAGUCUCGCUUCUGCAGUUGUCCCGGCCGUCUUGCCAUAAAAGCCCAAACUUUUUUGUUUUCUAUGGUUGACCU
URS0001E012D3_46358/25-100 Bartonella sp. partial ssrA	ACCCGGGGGCGGUACCCGGCGCCUCCACCAAAAUAUAAUGAAAGAUUAUACUUUAAUGGGGGCGAAAUAGGAUCGA
URS0000B2A0DB_10116/608-687 Rattus norvegicus long non-coding RNA NONRATT014755.2	UAUGUGCAGGUGCUCUUAACUGCCUAGCCAUCAUCUCUCCCACCCCAAGGUUUUAUUUUAAAUAUUUUAAUUAAAGUUAU
URS0001963344_9823/5807-6026 Sus scrofa (pig) lncRNA (ENSSSCG00055009545.1)	GGGGAGCGAAGGACGAUGUAAUCAAACCCUCCACGAAAAGGCAAAUCACGGUGCUUGUAGCUAUAACACACCUGUUGAAUUUGGGGCCAUGCAAAGUUGGCCUUGGGGAUGAGCUAGGUCAUGGGCUGAAAGCCCAGAUGAAGAUAUUAAUGUGAGCCCCUUGCUAAAUUGCAUUCCUUGUCUUUCUCUCUCUCUCCCUCUUUUUUUUUUUUUUUUUUCA
URS00023B3C54_13443/26427-26487 Coffea arabica (coffee) long non-coding RNA (CARA_LNC005044)	AGCCCUCCAAACCCCAAAUAUCUGAUUUGCUGUUUUUUUGUUUCAUCAAUGUUCGAUGCUA
URS0000EB55A4_9606/1517-1623 Homo sapiens (human) HSALNT0231693	CUGGGGUUAUAGGCGUGAGCCACCAUGCCUGGCCAAGACAUAUUGUUGAGUGAAAAAAAGGCUCUUCCCCAGUCUGGAGUACAGUAGGGUGUUCUUGGCUCACUGAA
URS000227C43D_1297885/158-287 plant metagenome partial contains 5.8S ribosomal RNA, internal transcribed spacer 2, and large subunit ribosomal RNA	AACUCCUCAAAGCUAGCUGGCAGAGUCGGGAUGCACUCUAAGCGUAGUAAACUUGAUAGUCUCGCUUCUGCAGUUGUCCCGGCCGCCUUGCCAUAAAAGCCCAAACUUUUUUGUUUUCUAUGGUUGACCU
URS0002280E42_1297885/158-287 plant metagenome partial contains 5.8S ribosomal RNA, internal transcribed spacer 2, and large subunit ribosomal RNA	AACUCCUCAAAGCUAGCUGGCAGAGUCGGGAUGCACUCUAAGCGUAGUAAACUUGAUAGUCUCGCUUCUGCAGUUGUCCCGGCCGCCUUGCCAUAAAAGCCCAAACUUUUUUGUUUUCUAUGGUUGACCU
URS000229A3CB_1297885/156-288 plant metagenome partial contains 5.8S ribosomal RNA, internal transcribed spacer 2, and large subunit ribosomal RNA	GCAACUCCUCAAAGCUAGCUGGCAGAGUCGGGAUGCACUCUAAGCGUAGUAAACUUGAUAGUCUCGCUUCUGCAGUUGUCCCGGCCGUCUUGCCAUAAAAGCCCAAACUUUUUUGUUUUCUAUGUUUGACCUC
URS00024080C6_3634/2118-2246 Gossypium barbadense (sea-island cotton) long non-coding RNA (GBAR_LNC004055)	AGACAGCUUGCAGUGAACUUGAGAAUAUGUUGUAAACAUUGAUAAAACAAGUUAAUGGGUGCUUAUUGUUUUCAUAUGAACUUACUAAGCGAAAGCUUACCCCCCUCUUCUUUCCCAUAUUUUCUAGAG
URS0000AABA9C_10096/1983-2121 Mus spretus (algerian mouse) lncRNA (MGP_SPRETEiJ_G0004505.1)	GGGAAGCCAGAUGAUGAGAGAGCACAAAUAACGAUUGCAGAAACCUGAUUAUCCUUAUGACCACUUUAAAAGGUCAAUCUUGGAGCGGCCAGUGUCUCUGCAGAAAUAAACAAGCAUCAGUAACUGAACAAGAGUCUCA
URS00019F3EEB_9995/2342-2458 Marmota monax (woodchuck) non-coding RNA	GGUAGUUUCUGAAAUUCAGUUGAAUAAAUGACUGAAAGAGGGGUGGGGGGAAACAUAACAAAACUUGAGGGAACCCAGGAGAGCAAAUCUGUUUUUAGAAGGGAAAACAAGCCCACU
URS00000CF136_110577/14-84 Bartonella vinsonii subsp. vinsonii partial ssrA	GGGGGCGGUACCCGGCGCCUCCACCAAAAUAUAAUGAAAAAAUUAUAUUUUGGUGGGGGCGAAAUAGGAUC
URS0002394347_71139/360715-360813 Eucalyptus grandis (E. grandis) long non-coding RNA (EGRA_LNC000572)	AUCACAUUGACCUAUACAUGAAGAUUGAAGUUGAGAGAUCGGGUUGUUGCUGAUGGGGUCAUAUGAAGAAAUGGUUGGUCUUAUGAGUUUUGGACACUG
URS00023CE3D2_71139/357015-357113 Eucalyptus grandis (E. grandis) long non-coding RNA (EGRA_LNC000577)	AUCACAUUGACCUAUACAUGAAGAUUGAAGUUGAGAGAUCGGGUUGUUGCUGAUGGGGUCAUAUGAAGAAAUGGUUGGUCUUAUGAGUUUUGGACACUG
URS000228599B_1297885/157-287 plant metagenome partial contains 5.8S ribosomal RNA, internal transcribed spacer 2, and large subunit ribosomal RNA	CAACUCCUCAAAGCUAGCUGGCAGAGUCGGGAUGCACUCUAAGCGUAGUAAACUUGAUAGACUCGCUUCUGCAGUUGUCCCGGCCGUCUUGCCAUAAAAGCCCAAACUUUUUUGUUUUCUAUGGUUGACCU
URS00022993CB_1297885/160-288 plant metagenome partial contains 5.8S ribosomal RNA, internal transcribed spacer 2, and large subunit ribosomal RNA	CUCCUCAAAGCUAGCUGGCAGAGUCGGGAUGCACUCUAAGCGUAGUAAACUUGAUAGUCUCGCUUCUGCAGUUGUCCCGGCCGUCUUGCCAUAAAAGCCCAAACUUUUUUGUUUUCUAUGUUUGACCUC
URS00023652D5_42345/3754-3946 Phoenix dactylifera (date palm) long non-coding RNA (PDAC_LNC000241)	GAAUUCUUUCAUAUGAAGUAUGCGAAUGAAGAACUGGUGGUCUAGAUCAUUGAGGAAUGAGAAUAAGAAAGCGAGCAAUGAAGAUAGGAGGUGGGUCCUAAAAUUUAAAGGGGCAAGGAGGCUGCACUGGAACUAUUUGGAAAUCCCAAGAACAUUUAAUUUCUCAGGAUGGCCAUGGCCCUUGCCCCCUCCC
URS00023D0230_42345/3779-3971 Phoenix dactylifera (date palm) long non-coding RNA (PDAC_LNC000240)	GAAUUCUUUCAUAUGAAGUAUGCGAAUGAAGAACUGGUGGUCUAGAUCAUUGAGGAAUGAGAAUAAGAAAGCGAGCAAUGAAGAUAGGAGGUGGGUCCUAAAAUUUAAAGGGGCAAGGAGGCUGCACUGGAACUAUUUGGAAAUCCCAAGAACAUUUAAUUUCUCAGGAUGGCCAUGGCCCUUGCCCCCUCCC
URS00023FD9D2_42345/3732-3924 Phoenix dactylifera (date palm) long non-coding RNA (PDAC_LNC000241)	GAAUUCUUUCAUAUGAAGUAUGCGAAUGAAGAACUGGUGGUCUAGAUCAUUGAGGAAUGAGAAUAAGAAAGCGAGCAAUGAAGAUAGGAGGUGGGUCCUAAAAUUUAAAGGGGCAAGGAGGCUGCACUGGAACUAUUUGGAAAUCCCAAGAACAUUUAAUUUCUCAGGAUGGCCAUGGCCCUUGCCCCCUCCC
URS0000E4FC61_7266/859-936 Drosophila guanche non-coding RNA	GUGCAGUGCAAGCAUAUUGUGUGUGUGUGUGUGUUUCCUCGUCUGCUUCUCCCACAGUCAAAUUUAUCAUUUCCAACU
URS000227BFFA_1297885/155-287 plant metagenome partial contains 5.8S ribosomal RNA, internal transcribed spacer 2, and large subunit ribosomal RNA	CGCAACUCCUCAAAGCUAGCUGGCAGAGUCGGGAUGCACUCUAAGCGUAGUAAACUUGAUAGUCUCGCUUCUGCAGUUGUCCCGGCCGUCUUGCCAUAAAAGCCCAAACUUUUUUGUUUUCUAUGGUUGACCU
URS00022861D2_1297885/159-287 plant metagenome partial contains 5.8S ribosomal RNA, internal transcribed spacer 2, and large subunit ribosomal RNA	ACUCCUCAAAGCUAGCUGGCAGAGUCGGGAUGCACUCUAAGCGUAGUAAACUUGAUAGUCUCGCUUCUGCAGUUGUCCCGGCCGUCUUGCCAUAAAAGCCCAAACUUUUUUGUUUUCUAUGGUUAACCU
URS00022928E2_1297885/154-286 plant metagenome partial contains 5.8S ribosomal RNA, internal transcribed spacer 2, and large subunit ribosomal RNA	CGCAACUCCUCAAAGCUAGCUGGCAGAGUCGGGAUGCACUCUAAGCGUAGUAAACUUGAUAGUCUCGCUUCUGCAGUUGUCCCGGCCGUCUUGCCAUAAAAGCCCAAACUUUUUUGUUUUCUAUGGUUGACCU
URS00022A1C36_1297885/66-196 plant metagenome partial contains internal transcribed spacer 2 and large subunit ribosomal RNA	CAACUCCUCAAAGCUAGCUGGCAGAGUCGGGAUGCACUCUAAGCGUAGUAAACUUGAUAGUCUCGCUUCUGCAGUUGUCCCGGCCGUCUUGCCAUAAAAGCCCAAACUUUUUUGUUUUCUAUGGUUGACCU
URS00022A9FF9_1297885/156-288 plant metagenome partial contains 5.8S ribosomal RNA, internal transcribed spacer 2, and large subunit ribosomal RNA	CGCAACUCCUCAAAGCUAGCUGGCAGAGUCGGGAUGCACUCUAAGCGUAGUAAACUUGAUAGUCUCGCUUCUGCAGUUGUCCCGGCCGUCUUGCCAUAAAAGCCCAAACUUUUUUGUUUUCUAUGGUUGACCU
URS000234B22C_51953/96-166 Elaeis guineensis (African oil palm) long non-coding RNA (EGUI_LNC073732)	GAGUUGCUUCAAUGUAAAGAUGGGAUUGGACCCAAUAAUUAUUGGGUGAGGGACCCAAUGAUGACUUUGCA
URS00023582ED_29760/11414-11594 Vitis vinifera (wine grape) long non-coding RNA (VVIN_LNC005254)	GAAAAAAAAUUAAAUGGGGGGGGGGGGGGGGUUUCCAAAAGGGGGGGAAAAAAGGACCCCAAAAAGGGGGGGAAAAGGGGGCUUUUUUUUGGAAAAAUUUUCCCCGGGUUUUUUUUUUUCCCCCCCCUUUUUAAAAAAUUUUUCCCCCCCUUUUUUUUUUUUUUUUUUUUUUUUUUAAAAA
URS0002375B0B_29760/11645-11825 Vitis vinifera (wine grape) long non-coding RNA (VVIN_LNC005254)	GAAAAAAAAUUAAAUGGGGGGGGGGGGGGGGUUUCCAAAAGGGGGGGAAAAAAGGACCCCAAAAAGGGGGGGAAAAGGGGGCUUUUUUUUGGAAAAAUUUUCCCCGGGUUUUUUUUUUUCCCCCCCCUUUUUAAAAAAUUUUUCCCCCCCUUUUUUUUUUUUUUUUUUUUUUUUUUAAAAA
URS000237FA3D_29760/11487-11667 Vitis vinifera (wine grape) long non-coding RNA (VVIN_LNC005254)	GAAAAAAAAUUAAAUGGGGGGGGGGGGGGGGUUUCCAAAAGGGGGGGAAAAAAGGACCCCAAAAAGGGGGGGAAAAGGGGGCUUUUUUUUGGAAAAAUUUUCCCCGGGUUUUUUUUUUUCCCCCCCCUUUUUAAAAAAUUUUUCCCCCCCUUUUUUUUUUUUUUUUUUUUUUUUUUAAAAA
URS000239F663_3634/1345-1504 Gossypium barbadense (sea-island cotton) long non-coding RNA (GBAR_LNC009385)	GGAAGACAGCUUGUAGUGAACUUGAGAAUAUGUUGUAAACAUUGAUAAAACAAGUUAAUGAGUUGCUUAUUGUUUUCAUAUGAACUUACUAAGCGAAAGCUUACCCCCUUUCUUUCCCAUGUUUUCUAGAGUUUCCAGGUUAGCUCGGGUUGGAGGCCGU
URS00023A3365_29760/11742-11922 Vitis vinifera (wine grape) long non-coding RNA (VVIN_LNC005254)	GAAAAAAAAUUAAAUGGGGGGGGGGGGGGGGUUUCCAAAAGGGGGGGAAAAAAGGACCCCAAAAAGGGGGGGAAAAGGGGGCUUUUUUUUGGAAAAAUUUUCCCCGGGUUUUUUUUUUUCCCCCCCCUUUUUAAAAAAUUUUUCCCCCCCUUUUUUUUUUUUUUUUUUUUUUUUUUAAAAA
URS00023B1E2B_29760/11928-12108 Vitis vinifera (wine grape) long non-coding RNA (VVIN_LNC005254)	GAAAAAAAAUUAAAUGGGGGGGGGGGGGGGGUUUCCAAAAGGGGGGGAAAAAAGGACCCCAAAAAGGGGGGGAAAAGGGGGCUUUUUUUUGGAAAAAUUUUCCCCGGGUUUUUUUUUUUCCCCCCCCUUUUUAAAAAAUUUUUCCCCCCCUUUUUUUUUUUUUUUUUUUUUUUUUUAAAAA
URS00023BA759_29760/3654-3834 Vitis vinifera (wine grape) long non-coding RNA (VVIN_LNC005255)	GAAAAAAAAUUAAAUGGGGGGGGGGGGGGGGUUUCCAAAAGGGGGGGAAAAAAGGACCCCAAAAAGGGGGGGAAAAGGGGGCUUUUUUUUGGAAAAAUUUUCCCCGGGUUUUUUUUUUUCCCCCCCCUUUUUAAAAAAUUUUUCCCCCCCUUUUUUUUUUUUUUUUUUUUUUUUUUAAAAA
URS00023E3740_3634/1900-2059 Gossypium barbadense (sea-island cotton) long non-coding RNA (GBAR_LNC009385)	GGAAGACAGCUUGUAGUGAACUUGAGAAUAUGUUGUAAACAUUGAUAAAACAAGUUAAUGAGUUGCUUAUUGUUUUCAUAUGAACUUACUAAGCGAAAGCUUACCCCCUUUCUUUCCCAUGUUUUCUAGAGUUUCCAGGUUAGCUCGGGUUGGAGGCCGU
URS00023F1DC8_29760/11440-11620 Vitis vinifera (wine grape) long non-coding RNA (VVIN_LNC005254)	GAAAAAAAAUUAAAUGGGGGGGGGGGGGGGGUUUCCAAAAGGGGGGGAAAAAAGGACCCCAAAAAGGGGGGGAAAAGGGGGCUUUUUUUUGGAAAAAUUUUCCCCGGGUUUUUUUUUUUCCCCCCCCUUUUUAAAAAAUUUUUCCCCCCCUUUUUUUUUUUUUUUUUUUUUUUUUUAAAAA
URS000240C9C8_29760/11416-11596 Vitis vinifera (wine grape) long non-coding RNA (VVIN_LNC005254)	GAAAAAAAAUUAAAUGGGGGGGGGGGGGGGGUUUCCAAAAGGGGGGGAAAAAAGGACCCCAAAAAGGGGGGGAAAAGGGGGCUUUUUUUUGGAAAAAUUUUCCCCGGGUUUUUUUUUUUCCCCCCCCUUUUUAAAAAAUUUUUCCCCCCCUUUUUUUUUUUUUUUUUUUUUUUUUUAAAAA
URS000008F594_6239/56-127 Caenorhabditis elegans Unclassified non-coding RNA C06G1.17	GAUCUGCCAAAAGCGACCGUUUUCUCGCGCAUUCCUCCUCCCCACCCCCAAUAUUUAUUUUUGCAUUAUUUU
URS00022AD48B_1297885/156-286 plant metagenome partial contains 5.8S ribosomal RNA, internal transcribed spacer 2, and large subunit ribosomal RNA	GCAACUCCUCAAAGCUAGCUGGCAGAGUCGGGAUGCACUCUAAGCGUAGUAAACUUGAUAGACUCGCUUCUGCAGUUGUCCCGGCCGUCUUGCCAUAAAAGCCCAAACUUUUUUGUUUUCUAUGGUUGACC
URS000229E030_1297885/157-287 plant metagenome partial contains 5.8S ribosomal RNA, internal transcribed spacer 2, and large subunit ribosomal RNA	CAACUCCUCAAAGCUAGCUGGCAGAGUCGGGAUGCACUCUAAGCGUAGUAAACUUGAUAGUCUCGCUUCUGCAGUUGUCCCGGCCGUCUUGCCAUAAAAGCCCAAACUUUUUUGUUUUCUAUGGUUGACCU
URS000238A369_3625/19788-19866 Actinidia chinensis (A. chinensis) long non-coding RNA (ACHI_LNC001556)	GACUGAAGAGGAAAUUCUCAGAAAUGGAAGGAUUUGGCAAAGGAAUCUAAAGGAGGUGGGAUCCUCGGACAUGAACCUC
URS00008B2231_9606/287-345 Homo sapiens (human) non-protein coding lnc-GABRB2-7:1	GCACCACCACUCCCAGCCCAUUUUUUUUUUAUUUUUUAUUUUUAGUAGAGUUGGGAUUU
URS0002342982_9606/117-172 Homo sapiens (human) HSALNT0367578	CACCACGCCCAGCUAAUUUUUUGUAUUUUUUAGUGUUAGCCAUGAUGGUCUUGAUC
URS0000EB3D23_9606/1134-1189 Homo sapiens (human) HSALNT0231932	CACGCCCGGCCUACAAGGACUUUGUUUUUAUUUUUUAUUUUUAGUACAGAUGGGGU
URS0002396EC2_4513/55865-56143 Hordeum vulgare (H. vulgare) long non-coding RNA (HVUL_LNC006487)	GUCUGCUGAAGGUUAGUCAAACUCUGCUACUUCCCAUGGCAUCGAAGCGAAUUCGUUCCUCUCAAUCUUUCCCCCGUCAAAGAAGGCUGCAUGCACUAUGUGUCCGCCAAAAUAGCGGCCUACUAGUUGGAUCAACACCCUGGUCGACUAUUUUGUCUACUCGAACACCACAAAGUUAUUGCGGCGAACAAUACAUGUCUUUUAAUAUUUUCCCACCUCAGAAUAUAUCCACUUUAUUUGGUCACUUGUCAGGUGGGGUUUAGCCUAUUACAACAACAU
URS0002383EF8_37334/50805-50918 Citrus maxima (C. maxima) long non-coding RNA (CMAX_LNC003105)	CUUGAAGCUGAGAUUGUUGUUGAGGGCAAAUCAGUGGCGGUUAAUCGCAGCAUAUUGUCUGAGCGCAGUCAAUUUUUUCGUCGGCUUUUUAAUUUGAGAAAUGAUGGUUCUGUC
URS00023A0FD6_88036/55744-55836 Selaginella moellendorffii (S. moellendorffii) long non-coding RNA (SMOE_LNC002368)	GGCGGAUGUUUUUUGAGAAACACGACGACUAUAAGGUGAGUUCUCUAGAUAAAAGGUCUCUUCUCAAAAGUAAACAAGAAUGUUGGCUUUGGC
URS0002425E41_88036/55710-55802 Selaginella moellendorffii (S. moellendorffii) long non-coding RNA (SMOE_LNC002368)	GGCGGAUGUUUUUUGAGAAACACGACGACUAUAAGGUGAGUUCUCUAGAUAAAAGGUCUCUUCUCAAAAGUAAACAAGAAUGUUGGCUUUGGC
URS00009B74E3_9606/42-110 Homo sapiens long non-coding RNA NONHSAT186059.1	GCCGCGCCACCACUCCCGGCUAAUUUUUUUAUUUUAUUUUAUUUUUUAUUUUUAGUAGAGACGGGGUUU
URS0000D5CF76_9606/11864-11924 Homo sapiens (human) non-protein coding lnc-SOX30-3:3	CCACCACCACACCCGGCUAAUUUUUUUUUUUUUUUUUUGUAUUUUUAGUAAAGACGGGGUU
URS0000EA7BCC_9606/4106-4174 Homo sapiens (human) HSALNT0044755	GCCGCGCCACCACUCCCGGCUAAUUUUUUUAUUUUAUUUUAUUUUUUAUUUUUAGUAGAGACGGGGUUU
URS0000EAF695_9606/4118-4186 Homo sapiens (human) HSALNT0044753	GCCGCGCCACCACUCCCGGCUAAUUUUUUUAUUUUAUUUUAUUUUUUAUUUUUAGUAGAGACGGGGUUU
URS0000EB46CD_9606/137-205 Homo sapiens (human) HSALNT0044749	GCCGCGCCACCACUCCCGGCUAAUUUUUUUAUUUUAUUUUAUUUUUUAUUUUUAGUAGAGACGGGGUUU
URS0000EB8184_9606/137-205 Homo sapiens (human) HSALNT0044754	GCCGCGCCACCACUCCCGGCUAAUUUUUUUAUUUUAUUUUAUUUUUUAUUUUUAGUAGAGACGGGGUUU
URS00023414F5_9606/4504-4563 Homo sapiens (human) HSALNT0379082	CGCACCAACACACCCAGCUAAUUUUUUUUUUUUUUAGUAUUUUUAGUAGAGAUGGGGUUU
URS0002343BEC_9606/4674-4733 Homo sapiens (human) HSALNT0379083	CGCACCAACACACCCAGCUAAUUUUUUUUUUUUUUAGUAUUUUUAGUAGAGAUGGGGUUU
URS00025ED225_9031/3350-3502 Gallus gallus (chicken) lncRNA (ENSGALG00010015993.1)	AAAGAGGAUCUAAUAGCAGUGUAGCAGCCAGCUGGUUGCACUGGGUUUCAUUUUACUGCCAUAGUAACACUAUGAGCCACAGUGUUAAUACUGUGCCCACUGAAUGCCAUCUCCCCCCACCCCCCUUUUUUUUUUUUUUUUUUUUUUUGUUAG
URS0000A56DC4_3981/548-647 Hevea brasiliensis miscellaneous RNA	GUGUUGAUCAAAAUAACUUGUGGUAGGGGGAGCCUAGAAAAGCAGUCUCUCCAUUGUUGGACAAUGAACUAUGAUGUUAAAUUUUGUAAAAUAAUUACUG
URS0001A11134_9995/40105-40247 Marmota monax (woodchuck) non-coding RNA	GUCAUGUGUCCAGAAAGGAGGCUUGUUUGGCAAGUGGCUCUCCGGUCCCUACCAUAGCAUUCCCAACCUUCCCAUCCCUUUCACCCUCCCCAACUUGCUGUUGCUUAUCUCUGUUUAUUAUGUUUUAUGCAUCAUCUAAUAUU
URS00021F34E8_9541/1008-1073 Macaca fascicularis (Crab-eating macaque) lncRNA (ENSMFAG00000051062.1)	ACCGCUGGCACGUUUCACCAUGCCCAACUAAUUUUUUUUUAAUUUUUAUUUUUAGUAGAGAUGGGG
URS000235A4A4_81985/13186-13301 Capsella rubella (C. rubella) long non-coding RNA (CRUB_LNC004461)	AGCUUCUUCUCCAACAAGCAGAGGAAGAGUUUGGUUUCGAUCAUGACAUGGGUCUCACUAUCCCUUGCGAAGAAGUCGUUUUCCGAUCUCUCACCUCCUCCAUGCUCCGAUGAACA
URS00008C19F6_9606/5661-5722 Homo sapiens (human) non-protein coding lnc-DGCR2-5:1	CACCACCACGCCCAGCUAUUUUUUUUUCUUUUCUCUUUUGUAUUUUUAGUAGAGACGGGAUU
URS0000D56CE8_9606/4002-4058 Homo sapiens (human) non-protein coding lnc-PGS1-1:13	CACCACCACGCCCUGCUAAUUUUUUUUAUUAUUUUUAUUUUUAGUAGAGAUGGGGUU
URS0000D5AB03_9606/8468-8524 Homo sapiens (human) non-protein coding lnc-PGS1-1:18	CACCACCACGCCCUGCUAAUUUUUUUUAUUAUUUUUAUUUUUAGUAGAGAUGGGGUU
URS0000D5B3A3_9606/7581-7637 Homo sapiens (human) non-protein coding lnc-PGS1-1:19	CACCACCACGCCCUGCUAAUUUUUUUUAUUAUUUUUAUUUUUAGUAGAGAUGGGGUU
URS00009C553D_10090/2170-2241 Mus musculus long non-coding RNA NONMMUT069378.2	CUUUGGAAGAAUAGUCAGUGCUCUUAACCGCUGAGCCAUCUCUCCAGCCCCAUAUAUUUUAUUUAUUAUUUU
URS0002296A2C_1297885/155-287 plant metagenome partial contains 5.8S ribosomal RNA, internal transcribed spacer 2, and large subunit ribosomal RNA	CGCAACUCCUCAAAGCUAGCUGGCAGAGUCGGGAUUCACUCUAAGCGUAGUAAACUUGAUAGUCUCGCUUCUGCAGUUGUCCCGGUCGUCUUGCCAUAAAAGCCCAAACUUUUUUGUUUUCUAUGGUUGACCU
URS00022A115E_1297885/151-287 plant metagenome partial contains 5.8S ribosomal RNA, internal transcribed spacer 2, and large subunit ribosomal RNA	GAAACGCAACUCCUCAAAGCUAGCUAGCAGAGUCGGGAUGCACUCUAAGCGUAGUAAACUUGAUAGUCUCGCUUCUGCAGUUGUCCCGGCCGUCUUGCCAUAAAAGCCCAAACUUUUUUGUUUUCUAUGGUUGACCU
URS000195DE75_158456/570-650 Betta splendens (Siamese fighting fish) lncRNA (ENSBSLG00000025794.1)	AUAUACAGAAAACCCAUCGCCAAAGAAUGAAGAUGCCUUUUUGAAAAACGUGGAGCAGAAGGUAGUGUUUGGUUUUUAUGA
URS0002603D78_7654/4-72 Lytechinus variegatus (Green sea urchin) uncharacterized LOC121410172, transcript variant X1	AUUACGUUAGAGUCUGCGGUCGACCGCUUUUUGCGCUUCACUCCGAUCCCACCUUCGCAGGUUUGAUUU
URS0000ED3DA9_191816/171549-171609 Lynx pardinus (Spanish lynx) non-coding RNA	CCCUCCCCUCCCCACCCCCAAGCUUUUUGUUUCUAAUAGUUUAUUUCCAUGGGUGAUUGGU
URS00021F3933_59894/2271-2330 Ficedula albicollis (Collared flycatcher) lncRNA (ENSFALG00000025020.1)	UUGUCCAACAGGUUGGGGAGGUGGUGGUGGUGCUGGAAUAAAUGCAAAAGGGGACACAAC
URS000235C2A8_66656/10024-10102 Durio zibethinus (D. zibethinus) long non-coding RNA (DZIB_LNC001103)	UUGGUGUGUAGAGGUCAUGGUUUCGGAGUCAAAACCCCCUACCGCCUAAAAUUUUGUCUUUUUGUUUUAUUAAUUGAAA
URS000236D9E2_66656/236080-236158 Durio zibethinus (D. zibethinus) long non-coding RNA (DZIB_LNC001103)	UUGGUGUGUAGAGGUCAUGGUUUCGGAGUCAAAACCCCCUACCGCCUAAAAUUUUGUCUUUUUGUUUUAUUAAUUGAAA
URS000238FE73_66656/11832-11910 Durio zibethinus (D. zibethinus) long non-coding RNA (DZIB_LNC001107)	UUGGUGUGUAGAGGUCAUGGUUUCGGAGUCAAAACCCCCUACCGCCUAAAAUUUUGUCUUUUUGUUUUAUUAAUUGAAA
URS00023B59CD_3708/6256-6333 Brassica napus (rape) long non-coding RNA (BNAP_LNC022491)	UGAUCCCUUCCUUUGAUUCCUCUCCCCCCCCACAAAAUCUAUUUGUCAUUGUAACUAAAAAUGGUAUGUACUAAUGAA
URS00023D31B1_66656/9917-9995 Durio zibethinus (D. zibethinus) long non-coding RNA (DZIB_LNC001103)	UUGGUGUGUAGAGGUCAUGGUUUCGGAGUCAAAACCCCCUACCGCCUAAAAUUUUGUCUUUUUGUUUUAUUAAUUGAAA
URS00005CEC24_9606/40-109 Homo sapiens (human) long intergenic non-protein coding RNA 1090	CGCCGCGCCACCACUCCCGGCUAAUUUUUUUAUUUUAUUUUAUUUUUUAUUUUUAGUAGAGACGGGGUUU
URS0000E9121A_9606/123-192 Homo sapiens (human) HSALNT0044747	CGCCGCGCCACCACUCCCGGCUAAUUUUUUUAUUUUAUUUUAUUUUUUAUUUUUAGUAGAGACGGGGUUU
URS0000E976D2_9606/123-192 Homo sapiens (human) HSALNT0044752	CGCCGCGCCACCACUCCCGGCUAAUUUUUUUAUUUUAUUUUAUUUUUUAUUUUUAGUAGAGACGGGGUUU
URS0000E9D552_9606/123-192 Homo sapiens (human) HSALNT0044750	CGCCGCGCCACCACUCCCGGCUAAUUUUUUUAUUUUAUUUUAUUUUUUAUUUUUAGUAGAGACGGGGUUU
URS0000EC03D1_9606/123-192 Homo sapiens (human) HSALNT0044751	CGCCGCGCCACCACUCCCGGCUAAUUUUUUUAUUUUAUUUUAUUUUUUAUUUUUAGUAGAGACGGGGUUU
URS0002206D06_9606/55-124 Homo sapiens (human) PREDICTED lncRNA (TCONS_00163287)	CGCCGCGCCACCACUCCCGGCUAAUUUUUUUAUUUUAUUUUAUUUUUUAUUUUUAGUAGAGACGGGGUUU
URS00022762AF_9606/40-109 Homo sapiens (human) PREDICTED lncRNA (TCONS_00163282)	CGCCGCGCCACCACUCCCGGCUAAUUUUUUUAUUUUAUUUUAUUUUUUAUUUUUAGUAGAGACGGGGUUU
URS000227E0DC_1297885/151-287 plant metagenome partial contains 5.8S ribosomal RNA, internal transcribed spacer 2, and large subunit ribosomal RNA	GAAACGCAACUCCUCAAAGCUGGCUGGCAGAGUCGGGAUGCACUCUAAGCGUAGUAAACUUGAUAGUCUCGCUUCUGCAGUUGUCCCGGCCGUCUUGCCAUAAAAGCCCAAACUUUUUUGUUUUCUAUGGUUGACCU
URS000229D448_1297885/151-287 plant metagenome partial contains 5.8S ribosomal RNA, internal transcribed spacer 2, and large subunit ribosomal RNA	GAAACGCAACUCCUCAAAGCUAACUGGCAGAGUCGGGAUGCACUCUAAGCGUAGUAAACUUGAUAGUCUCGCUUCUGCAGUUGUCCCGGCCGUCUUGCCAUAAAAGCCCAAACUUUUUUGUUUUCUAUGGUUGACCU
URS0000B30597_9598/757-814 Pan troglodytes long non-coding RNA NONPTRT010868.1	GCCACCACUCCCGGCAAUUUUUUUUUUUUUUUUUGUAUUUUUAGUAAAGAUGGGGUUU
URS00021E59EB_29158/256-350 Mytilus galloprovincialis (Mediterranean mussel) non-coding RNA	UGAUUAUUGGUGUUUAAACACUUGUCUCUAUGUCAUAUAUCAUGGCAACCAGUUAAUUGGAGUAGUAAGCCGGUGUAGCCGUAGAGAAUCACCGA
URS000235A93F_4641/183-272 Musa acuminata (dwarf banana) long non-coding RNA (MACU_LNC001117)	CAAGAAAACAGAAGAGUUUUGUCUGCCAAAAUUAGCUAAGUUGUGUGUAGAGUGUUGGAGUUUCUGCUGAUAUGGGACCAUCGGAUAACA
URS00023AF18B_3649/22855-22959 Carica papaya (papaya) long non-coding RNA (CPAP_LNC004427)	AUCCUAGAAGUAGACCACGUGGUUGACCAGUGCUUACAAGAAGUCAUGUUUGAACUGAACUCCCUUAAGCGGAUAAAAGGUAUGACUCCUUACCUUAAUCUCCCC
URS00023B184A_3983/30592-30661 Manihot esculenta (cassava) long non-coding RNA (MESC_LNC002092)	UCAAUAUAUGGCUAAGGAUGUUGGAACCAAUGAGAUGUGUGUUUCAUUUGAUGGCUUACAUCUCAUGCCC
URS00023D760D_226208/411-520 Salvia miltiorrhiza (S. miltiorrhiza) long non-coding RNA (SMIL_LNC007141)	UUGGUGCAGACGAGGCUGAGCUGAGGCUAAGGUUCCACGAUGUCUUUUGCUUCCGCUAAUAACUAUCUUGUCACCUCACCCUCCAUCCCCUAAAUUGAGAAUUUCUAUUA
URS00023DA9A4_4556/12691-12848 Setaria viridis (S. viridis) long non-coding RNA (SVIR_LNC010316)	CGAAAGAGGAUCAAAAAUUGUCAAAAUUGCAAAGCAAGCAGCACGGCUCCAAAAAGGAGAACAUAUAACAGAAGUUUCAGGGUACAGUAUAGAAGGUGUUCGCAUUUCACUAUAGUCGCGCGCCAAAGCUUCACUCGUCAUCACCGAAUGUUGUCUUC
URS0000D59786_9606/6467-6532 Homo sapiens (human) non-protein coding lnc-DAPP1-2:8	GGCGUGCACCACCACACCCAGCUUUUUUUUUUUUCUUUUUUUGUAUUUUUAGUAAAGAUGGGGUUU
URS0000E9AE51_9606/188-256 Homo sapiens (human) HSALNT0226365	CAAGCACUGCCACCACACCCAGAUACCUUUUUUUUUUUUUUUUUUGUAUUUUUAGUAGAGAUGGGGUUU
URS000233C4CE_9606/31-100 Homo sapiens (human) HSALNT0307849	CGCCGCGCCACCACUCCCGGCUAAUUUUUUUAUUUUAUUUUAUUUUUUAUUUUUAGUAGAGACGGGGUUU
URS000233FFBD_9606/31-100 Homo sapiens (human) HSALNT0307852	CGCCGCGCCACCACUCCCGGCUAAUUUUUUUAUUUUAUUUUAUUUUUUAUUUUUAGUAGAGACGGGGUUU
URS0002340A29_9606/31-100 Homo sapiens (human) HSALNT0307848	CGCCGCGCCACCACUCCCGGCUAAUUUUUUUAUUUUAUUUUAUUUUUUAUUUUUAGUAGAGACGGGGUUU
URS0002346AE7_9606/31-100 Homo sapiens (human) HSALNT0307851	CGCCGCGCCACCACUCCCGGCUAAUUUUUUUAUUUUAUUUUAUUUUUUAUUUUUAGUAGAGACGGGGUUU
URS00022805C2_1297885/158-296 plant metagenome partial contains 5.8S ribosomal RNA, internal transcribed spacer 2, and large subunit ribosomal RNA	AACUCCUCAAAGCUAGCUGGCAGAGUCGGGAUGCACUCUAAGCGUAGUAAACUUGAUAGUCUCGCUUCUGCAGUUGUCCCGGCCGUCUUGCCAUAAAAGCCCAAACUUUUUUGUUUUCUAUGGUUGACCUCGGAUAAGG
URS0002294466_1297885/149-287 plant metagenome partial contains 5.8S ribosomal RNA, internal transcribed spacer 2, and large subunit ribosomal RNA	GUGAAGCGCAACUCCUCAAAGCUAGCUGGCAGAGUCGGGAUGCACUCUAAGCGUAGUAAACUUGAUAGUCUCGCUUCUGCAGUUGUCCCGGCCGUCUUGCCAUAAAAGCCCAAACUUUUUUGUUUUCUAUGGUUGACCU
URS00023CBB9A_37334/34041-34154 Citrus maxima (C. maxima) long non-coding RNA (CMAX_LNC003107)	CUUGAAGCUGAGAUUGUUGUUGAGGGCAAAUCAGUGGCGGUUAAUCGCAGCAUAUUGUCUGAGCGCAGUCAAUUUUUUCGUCGGCUUUUUAAUUUGAGAAAUGAUGGUUCUGUC
URS0000B4AEE2_3981/4107-4210 Hevea brasiliensis miscellaneous RNA	AACUGUUUGCAGAAAUGUAAAUGCUACUUUGUCAAGGGGUAGGGGAAACUUGGUCUGCUUGAUGAUUAGAGAACUGCUAAGUUUGAUCUACCCGGCGCCCUCGC
URS0000D0A461_9598/40-109 Pan troglodytes (chimpanzee) lincRNA	CGCCGCGCCACCACUCCCGGCUAAUUUUUUUAUUUUAUUUUAUUUUUUAUUUUUAGUAGAGACGGGGUUU
URS0000D0DB2C_9598/9992-10050 Pan troglodytes (chimpanzee) sense overlapping	CACCACCACGCCCGGCUAAUUUUUUUUUUUUUUGUAUUUUUAGUAAUGACGGGGUUCAC
URS000237C825_13443/42259-42366 Coffea arabica (coffee) long non-coding RNA (CARA_LNC007546)	AGUCAAAUUGUUAAAAAAAAAAAAAAUUCGGCCACAUACUGUUUAUAAGAUGAAUGCCGAGUAGAUGAGCCAUAUUAUUGGUUCCUACACGAUAAACAAUGUCGAGUA
URS00023A6977_13443/1328-1435 Coffea arabica (coffee) long non-coding RNA (CARA_LNC007546)	AGUCAAAUUGUUAAAAAAAAAAAAAAUUCGGCCACAUACUGUUUAUAAGAUGAAUGCCGAGUAGAUGAGCCAUAUUAUUGGUUCCUACACGAUAAACAAUGUCGAGUA
URS00023A7999_37334/5435-5539 Citrus maxima (C. maxima) long non-coding RNA (CMAX_LNC000059)	GUGGGUUUGUCGAGGGAAGAUGAGAGCCUGCGAAGAGCCAGAGCCAUGGCCAUUUUUGCUUCUCACUCUCCCGCUGCAAGAUGUUGUUCUGUUUCUUCUUUGUUU
URS00023A86D5_226208/24070-24179 Salvia miltiorrhiza (S. miltiorrhiza) long non-coding RNA (SMIL_LNC007140)	UUGGUGCAGACGAGGCUGAGCUGAGGCUAAGGUUCCACGAUGUCUUUUGCUUCCGCUAAUAACUAUCUUGUCACCUCACCCUCCAUCCCCUAAAUUGAGAAUUUCUAUUA
URS00023AC155_4577/2550-2628 Zea mays (Z. mays) long non-coding RNA (ZMAY_LNC005724)	UCUUUCAAAGAAGAAGGCUUUUUUCGAAUAAGCCAAUUGAUUUGGGACCUUCGGAUCCAUUCUUUUUCCUAUUCAAAGA
URS00023B26CD_37334/5849-5953 Citrus maxima (C. maxima) long non-coding RNA (CMAX_LNC000059)	GUGGGUUUGUCGAGGGAAGAUGAGAGCCUGCGAAGAGCCAGAGCCAUGGCCAUUUUUGCUUCUCACUCUCCCGCUGCAAGAUGUUGUUCUGUUUCUUCUUUGUUU
URS00023C4333_4097/822-892 Nicotiana tabacum (common tobacco) long non-coding RNA (NTAB_LNC007219)	CCAUCCCCAUGUGACCCAAUAAGUUUAUUUUGUGAUUAUUUUUUUUCGGUUAUGAGGGGUUUUACAAAAAC
URS00023CA95D_37334/1863-1967 Citrus maxima (C. maxima) long non-coding RNA (CMAX_LNC000061)	GUGGGUUUGUCGAGGGAAGAUGAGAGCCUGCGAAGAGCCAGAGCCAUGGCCAUUUUUGCUUCUCACUCUCCCGCUGCAAGAUGUUGUUCUGUUUCUUCUUUGUUU
URS00023F1F1E_4097/947-1017 Nicotiana tabacum (common tobacco) long non-coding RNA (NTAB_LNC007219)	CCAUCCCCAUGUGACCCAAUAAGUUUAUUUUGUGAUUAUUUUUUUUCGGUUAUGAGGGGUUUUACAAAAAC
URS0002411172_3625/74232-74301 Actinidia chinensis (A. chinensis) long non-coding RNA (ACHI_LNC008830)	UGAGUAUGCUUAUUGUUUGUUGAAGAGAAAACUUGAACCCUUUGGUGUCCAUAAUGGGUACUAUUGAAAG
URS0000D2336F_9601/4060-4125 Pongo abelii (Sumatran orangutan) processed transcript	CAGGCAUGCGCCACCAUCCCCAGGUAUUUUUUUUUUUUUUUUGUAUUUUUGGUAGAGACGGGGUUU
URS0000D33996_9601/42-111 Pongo abelii (Sumatran orangutan) lincRNA	CCGCGCCACCACGCCCGGCUAAUUUUUUGUUUUAUUUUAUUUUUUAUUUUUAGUAGAGACAGGGUUUCAC
URS0002368BDC_3750/21986-22138 Malus domestica (apple) long non-coding RNA (MDOM_LNC007930)	CUCGACUCGGGAAAGCAUGGGGAUGAGUUGGGCCAUCGCAGGCUGCGGGCCUGGUGGCUUGUGGCUUGCAUGGUGCAAGUGCACGGGUUCGAACAUAACCCUAAUUCCCCAAUCGCAAAAAUUUAUAUUUUAUUUUAUAUUUUUAUUUUUAUU
URS000237C00E_3760/30767-30856 Prunus persica (peach) long non-coding RNA (PPER_LNC005454)	UGCGGUUUUAUUGCGGUAAAAUAUCGGUUGGUUUUUGCGGUUUUUCGGUUUUUCGGUUUAAAAUGCCACCCCUAAUCAUAAUCUAUAUUU
URS0000B7F06E_3981/2133-2312 Hevea brasiliensis miscellaneous RNA	GCAAUUUGCAUCAAAAUUGCUGAAAUUGUUAAUGGCUGAGUUCUGUAAAUGAAAAAAGUGUUUAGGAAAAUCAAGAUAGUGCAAGAUGAGAGUCCCAGAAACCAUGCCCGGAAUGUCAUUACAGGUAAACUCGGGUCAUCGGUUUCUGGGACUACCAAAGCUACCUCCUCCACCGAACAU
URS000229E8AE_1297885/155-287 plant metagenome partial contains 5.8S ribosomal RNA, internal transcribed spacer 2, and large subunit ribosomal RNA	CGCAACUCCUCAAAGCUAGCUGGCAGAGUCGGGAUGCACUCUAAGCGUAGUAAACUUGAUAGUCUCGCUUCUGCAGUUGUCCCGGUCGUCUUGCCAUAAAAGCCCAAACUUUUUUGUUUUCUAUGGUUGACCU
URS00022EF9CF_9031/332-531 Gallus gallus (chicken) non-coding RNA	AAACCAAAAGAGAGUGUGGAUGGCACACAAGAGGAGUCUCAAAAGUGAGGGAGUAGACACAAGUACUUGGCUCAGACACAUAAGCCAAUUUAUUGCUCUUUCCACAAACAAGAUGAACCUUUGUCUGCCUGCUCUUGGUUUCACAUGAGUCUCCUUCCCUCAUCCACAUUCCAACAAAUGUGUUGUUGUCAAUUUCCCAU
URS0002414777_85681/23596-23707 Citrus clementina (C. clementina) long non-coding RNA (CCLE_LNC003519)	UGAAGCUGAGAUUGUUGUUGAGGGCAAAUCAGUGGCGGUUAAUCGCAGCGUAUUGUCUGAGCUCAGUCAAUUUUUUCGUCGGCUUUUUAAUUUGAGAAAUGAUGGUUCUGUC
URS0002286C86_1297885/157-290 plant metagenome partial contains 5.8S ribosomal RNA, internal transcribed spacer 2, and large subunit ribosomal RNA	CAACUCCUCAAAGCUAGCUGGCAGAGUCGGGAUGCACUCUAAGCGUAGUAAACUUGAUAGUCUCGCUUCUGCAGUUGUCCCGGCCGUCUUGCCAUAAAAGCCCAAACUUUUUUGUUUUCUAUGGUUGACUUCGG
URS00019841C3_2489341/275-412 Strigops habroptila (Kakapo) lncRNA (ENSSHBG00005013734.1)	AAAAAAUCAACGAAACAAUGGGGGUGGGUGGGGUUUUGGGGGGGUUUUUGGGGGGGGGGGGGGGAAGCCUUCCAAAUCCUCUCUCCCCUCCCCCCCCACCUCCUCCCCCCCCCCCCCCAAAUUUCGUACUUUAUUUUG
URS00023D0F29_2711/127764-127885 Citrus sinensis (sweet orange) long non-coding RNA (CSIN_LNC003567)	AAGAAAGAGGAUGUGAAGGUUGAGAUUGAUGAAGAUGAGAAAUUGCUUAUAGAAAUAAGCAAAGGGGUAAGGUCACAUAGUGAUCCUCUCUCUUCAGCUUCUUCCUCGAUGACCAGAUUCGG
URS00023FA9E4_4039/863-940 Daucus carota (carrot) long non-coding RNA (DCAR_LNC000065)	GUAACUUAGGUUAGGAUACUGAAAGCAGCUUCUCAGCGCAUCCCCCCACCCCUCCCAAAUAUUAUGUUCUUUAUUAUC
URS000240C415_2711/132932-133053 Citrus sinensis (sweet orange) long non-coding RNA (CSIN_LNC003565)	AAGAAAGAGGAUGUGAAGGUUGAGAUUGAUGAAGAUGAGAAAUUGCUUAUAGAAAUAAGCAAAGGGGUAAGGUCACAUAGUGAUCCUCUCUCUUCAGCUUCUUCCUCGAUGACCAGAUUCGG
URS00024144EF_4236/89754-89871 Lactuca sativa (L. sativa) long non-coding RNA (LSAT_LNC008882)	CCGGAAAAUCAUGGAAGACCGCCACUGCCACCACCGUGAGGUGGUGGCUGCCACCGUGUACCACCAUGGGUGGGUGUUCUUUCGUGUGUGUGUAUUUGUAAUUAGAUUAGGGUGUGCG
URS000242168B_2711/5800-5921 Citrus sinensis (sweet orange) long non-coding RNA (CSIN_LNC003572)	AAGAAAGAGGAUGUGAAGGUUGAGAUUGAUGAAGAUGAGAAAUUGCUUAUAGAAAUAAGCAAAGGGGUAAGGUCACAUAGUGAUCCUCUCUCUUCAGCUUCUUCCUCGAUGACCAGAUUCGG
URS00025F76E5_9823/3086-3207 Sus scrofa (pig) lncRNA (ENSSSCG00000055825.1)	CAGCAGAAGCUAGGAGGGUUUGGGUUUCAUUUAGGAGCCUUCAUUGGCUGGAUUAGAAGAGAAAGAAUUUUAGCCACCCCCCCCCCCACCUAUUAUUUUCAUUUUAAGUUUUUAAUGAAAGU
URS00023A48E7_4072/36222-36355 Capsicum annuum (C. annuum) long non-coding RNA (CANN_LNC007637)	UUCUUUAGUUUUUCUGGUGAAAUCUCGCCAGAAUCAUUUUCAAGUUCAUCGUCUCAACCUACUCAGCCUCGAAAACCCCCAUAUACUCUUUUUUAUUCUUGAUUUAUGGAUAGGAUUGCACUGGAAUCAACAUC
URS00023EFDE6_71139/22751-22819 Eucalyptus grandis (E. grandis) long non-coding RNA (EGRA_LNC006502)	UCCAGGGUCUCUCAUGGGAAACAAUUAGAAACUGUGGCUGUAGUUUCUCUCGAAAAAAAAUGAAAAGAU
URS000239698A_4097/1378-1531 Nicotiana tabacum (common tobacco) long non-coding RNA (NTAB_LNC006802)	AACCAUCAAUCCACUACUCUUAUCAAGAGCAAUAAACUCAUGGAAGUCUUGGGUUCAAAAGCCCCAAUAAUUACUGAAAAAUUGAAGGUGAAAGAAAAUUAGGGUUCUAGAAUCUUGGAUUCAAAAUUCGAUGAGGCUGGGGCUGAUUCAAAGA
URS000242875D_4097/2412-2565 Nicotiana tabacum (common tobacco) long non-coding RNA (NTAB_LNC006802)	AACCAUCAAUCCACUACUCUUAUCAAGAGCAAUAAACUCAUGGAAGUCUUGGGUUCAAAAGCCCCAAUAAUUACUGAAAAAUUGAAGGUGAAAGAAAAUUAGGGUUCUAGAAUCUUGGAUUCAAAAUUCGAUGAGGCUGGGGCUGAUUCAAAGA
URS0000E930AD_9606/2703-2781 Homo sapiens (human) HSALNT0156501	AAGUGUCUGGGACUACAGGCCCAUGCCACCCACCACGCCCAGGUAAUUUUUUUUUUUUUUUGUAUUUUUAGUAGAGACA
URS0000EB9EC7_9606/3146-3224 Homo sapiens (human) HSALNT0156502	AAGUGUCUGGGACUACAGGCCCAUGCCACCCACCACGCCCAGGUAAUUUUUUUUUUUUUUUGUAUUUUUAGUAGAGACA
URS0000D027CB_9598/836-936 Pan troglodytes (chimpanzee) antisense RNA	GAGGUCAACGUAGGAGGAUCACUUGAGUUCAAUACCAGCCUGAGCAACCUAAUGAGACCCUCCCUCUCCAAAAAAAGUUGUCUUUUUUUUUUUUUUAAUUA
URS00022802DB_1297885/157-296 plant metagenome partial contains 5.8S ribosomal RNA, internal transcribed spacer 2, and large subunit ribosomal RNA	CAACUCCUCAAAGCUAGCUGGCAGAGUCGGGAUGCACUCUAAGCGUAGUAAACUUGAUAGUCUCGCUUCUGCAGUUGUCCCGGCCGUCUUGCCAUAAAAGCCCAAACUUUUUUGUUUUCUAUGGUUGACCUCGGGUCAGG
URS00022A7BC0_1297885/154-286 plant metagenome partial contains 5.8S ribosomal RNA, internal transcribed spacer 2, and large subunit ribosomal RNA	CGCAACUCCUCAAAGCUAGCUGGCAGAGUCGGGAUGCACUCUAAGCGUAGUAAACUUGAUAGUCUCGCUUCUGCAGUUGUCCCGUCCGUCUUGCCAUAAAAGCCCAAACUUUUUUGUUUUCUAUGGUUGACCU
URS0000C68732_4537/39-182 Oryza punctata microRNA MIR159	CAGCAAAGGAGUUGAUUCGGCUCCUUGGUCAUGCAAACCACAAGCCUAUCUCUUUUCCUAUGAGAUAGAAUAGUGGAAACCAUGAACAAGCAGCUGUAUCACCCUUCAGAUAAACCUUUCAUUGGAACGAAAGGAGCUCCACUU
URS0000ED30D3_191816/1053-1141 Lynx pardinus (Spanish lynx) non-coding RNA	GUUGGACGCUCACCCGACUGAGCCACCCAGGCCCCAAACCCUUUCUUUCUAAUUUUUAACUGAGGCUCAAAAUUUGUUGGUUCUUACAG
URS00019559F3_9823/2083-2158 Sus scrofa (pig) lncRNA (ENSSSCG00025024980.1)	UCUCCCUCCAGCCACCCUGAAAUAUUUUUUUUUUCUUGUAGAUUUUCAGGUUGUAAGUAUUCUUGCAACAACAAAG
URS0001958562_9544/2349-2411 Macaca mulatta (Macaque) lncRNA (ENSMMUG00000065036.1)	ACGCACCACCACACCCAGCUAAUUUUUUUUUUUUUUUUUGUAUUUUUAGUAGAGAUGGGGUUU
URS0001A17D91_8839/123-268 Anas platyrhynchos (mallard) lncRNA (ENSAPLG00020000707.1)	AUAGAUGCCUGGAAGUUAUAACCAUGCCUGUUCCACAUCCUACAGAUAAUAUCAUAACUUGGUUAGCUGCAGAUGAGACUCACCACCAGAAACAAAUUUCAAUGCAAAUGGAAAUGCACUCAGAGGUUGUUCUGGGAAUACUAGAA
URS00023F334A_57918/8356-8421 Fragaria vesca (wild strawberry) long non-coding RNA (FVES_LNC000258)	GCUUCAUUCCCACAGACACUUUGAUUGUUGAAUAUAGUUAGAAGUAAUGUUGGUUCUUACAUCCAU
URS00023FFD35_29655/16862-16995 Zostera marina (Z. marina) long non-coding RNA (ZMAR_LNC000022)	CCGACCCAUUGGCCUCUUAUAACCCUUGACUAUUCCAAGUGAGAUAUGGGAAUCAAUCUCUAUGGAUUUCAUCACAGGAUUGUCGAAGGUUAGGGGUCAUUCAGUAAUCAUUACAGUAGUGGAUCGCCUCAGCA
URS00008BC718_9606/65-123 Homo sapiens (human) non-protein coding lnc-ATP5F1A-2:1	GGCAUGCACCACCACGCCCAGAUAAUUUUUUUUUUGUAUUUUUAGUAAAGACGGGGUUU
URS0000EA045F_9606/563-605 Homo sapiens (human) HSALNT0227020	UGAAUGAAGGGGAUUACAAACUGGGGGUCUCAGGCUGGCCCUU
URS00025F5C91_10090/354-447 Mus musculus (mouse) Hand2 downstream lncRNA	CACUGGAUUCGAGCCCAGCAGAGAGCGGUUUCUAGGCCCCACCCACCCUCCCCCCAAGGUUUUCUUAAAAGUGAAUCUUGGCGUGGUUUUUGCA
URS00025E7223_9031/1096-1176 Gallus gallus (chicken) lncRNA (ENSGALG00010026593.1)	ACAAAACGCUCGACAAAAAUAGCAGAACAGGAUGUAGGGUUUGUUGGUGGUGGGAGUGCUGUGGCUCCAUCACUUGUUGGG
URS0000EF05A3_9823/688-995 Sus scrofa (pig) lncRNA (ENSSSCG00070024192.1)	GAGAAAAUUAAAAUAAGAAGGGGUUAAAAGUGGCUGGAUGUAGGAGAGCAGGUUUUAGAUGCGUGUCUGGAGAAAAGCGCUGCGCCGCACGAAAGUGAACUGCCAGGGGCACUGCUCCACCGGGGCGCUUCUGGUGGCCAGUCAAAACUCUCAUCCCCAGCUGACUGCCUUCAGAAAUCUCUAUGGAGCAGAGGUAGCGGGGAAAUGAAGACACUCAUCAUGCACAUGGUUUUGUGGACCAGGUGAUGGAGGAUUUAAAUCAUUUCCUUCUCUUUCGCUCUCUCUCCUUUUUUUUUUUUUUUUUUUUU
URS0002374F8C_3750/54880-54971 Malus domestica (apple) long non-coding RNA (MDOM_LNC002121)	GAGUUGAUUUAUGGUGGUGGAUGGCUGCAAUUUGCCGGAAAAAUCAAGAGAAACCGUCGAAAAAUUUGUAGGUAACUGGGUCAGGUCGAAAA
URS00023B6A23_3750/52926-53017 Malus domestica (apple) long non-coding RNA (MDOM_LNC002118)	GAGUUGAUUUAUGGUGGUGGAUGGCUGCAAUUUGCCGGAAAAAUCAAGAGAAACCGUCGAAAAAUUUGUAGGUAACUGGGUCAGGUCGAAAA
URS00023C5B29_3750/58493-58584 Malus domestica (apple) long non-coding RNA (MDOM_LNC002118)	GAGUUGAUUUAUGGUGGUGGAUGGCUGCAAUUUGCCGGAAAAAUCAAGAGAAACCGUCGAAAAAUUUGUAGGUAACUGGGUCAGGUCGAAAA
URS00023DB323_3750/53005-53096 Malus domestica (apple) long non-coding RNA (MDOM_LNC002118)	GAGUUGAUUUAUGGUGGUGGAUGGCUGCAAUUUGCCGGAAAAAUCAAGAGAAACCGUCGAAAAAUUUGUAGGUAACUGGGUCAGGUCGAAAA
URS00023DD50B_3750/53005-53096 Malus domestica (apple) long non-coding RNA (MDOM_LNC002118)	GAGUUGAUUUAUGGUGGUGGAUGGCUGCAAUUUGCCGGAAAAAUCAAGAGAAACCGUCGAAAAAUUUGUAGGUAACUGGGUCAGGUCGAAAA
URS0002409EA9_3750/57794-57885 Malus domestica (apple) long non-coding RNA (MDOM_LNC002121)	GAGUUGAUUUAUGGUGGUGGAUGGCUGCAAUUUGCCGGAAAAAUCAAGAGAAACCGUCGAAAAAUUUGUAGGUAACUGGGUCAGGUCGAAAA
URS0000EAB1BE_9606/46-142 Homo sapiens (human) HSALNT0162747	CAUAGAAAUUUUACCUGAAUUGCAGACAUACAGAAUUCACUGGCCAAACAAUUUGAAGAAAAUUGGAAUAUAAGAGUUCAUUCUGGUGAUUCCCACU
URS0002283714_1297885/157-292 plant metagenome partial contains 5.8S ribosomal RNA, internal transcribed spacer 2, and large subunit ribosomal RNA	CAACUCCUCAAAGCUAGCUGGCAGAGUCGGGAUGCACUCUAAGCGUAGUAAACUUGAUAGUCUCGCUUCUGCAGUUGUCCCGGCCGUCUUGCCAUAAAAGCCCAAACUUUUUUGUUUUCUAUGGUUGACCUUGGAU
URS000228DBDB_1297885/156-290 plant metagenome partial contains 5.8S ribosomal RNA, internal transcribed spacer 2, and large subunit ribosomal RNA	GCAACUCCUCAAAGCUAGCUGGCAGAGUCGGGAUGCACUCUAAGCGUAGUAAACUUGAUAGUCUCGCUUCUGCAGUUGUCCCGGCCGUCUUGCCAUAAAAGCCCAAACUUUUUUGUUUUCUAUGGUUGACUUCGG
URS000227AADD_1297885/156-292 plant metagenome partial contains 5.8S ribosomal RNA, internal transcribed spacer 2, and large subunit ribosomal RNA	GCAACUCCUCAAAGCUAGCUGGCAGAGUCGGGAUGCACUCUAAGCGUAGUAAACUUGAUAGUCUCGCUUCUGCAGUUGUCCCGGCCGUCUUGCCAUAAAAGCCCAAACUUUUUUGUUUUCUAUGGUUGACCUUGGAU
URS0001A19414_74940/281-358 Oncorhynchus tshawytscha (Chinook salmon) lncRNA (ENSOTSG00005031041.1)	UUCUACUAAGUACACUAGGGGAUGGGGUUUGGUUCCCUACUGAGUACUCUUCUACUAAGUACACUAGGGGCUGGGGUU
URS00023BB62A_4072/484-601 Capsicum annuum (C. annuum) long non-coding RNA (CANN_LNC014891)	CGUCCGAAAAAAAGAAAAAAUGGGUCGGAUCUCUACUAAUUUUUGGGUUAGAUUUCAAAACCUUAGGUAUGGGACUGGUUUUCCGGUGGGUUUGUUGGUAUUGGGGUAGUGUACUCCG
URS000242EF6B_4072/937-1054 Capsicum annuum (C. annuum) long non-coding RNA (CANN_LNC014890)	CGUCCGAAAAAAAGAAAAAAUGGGUCGGAUCUCUACUAAUUUUUGGGUUAGAUUUCAAAACCUUAGGUAUGGGACUGGUUUUCCGGUGGGUUUGUUGGUAUUGGGGUAGUGUACUCCG
URS000254B347_61616/14-96 Pelobates cultripes (western spadefoot toad) non-coding RNA	GUUAGGGUUGGGUUAGGAGCAGGGUUAGGGGUAGGGUUAGAGGUAGGGGUUACCCUACCCCUACCCUAACCCUACCACUACCC
URS0000EB3ED6_9606/413-486 Homo sapiens (human) HSALNT0010527	UGGGAUUACAGGUGCCCACCACCACGCCCAGCUGAUUUUUUUUUUUUUUUGUAUUUUUAGUAGAGACGGGGUUU
URS00009C0CF6_10090/849-973 Mus musculus long non-coding RNA NONMMUT054669.2	CCCUCUCAUGGCUCCUGAAGGCCCUGCAUGCAUAUGGUGUAUAGACAUAUAUGCAGGCAAAACACCCACAUAGAUAUGAAAGUAUUUCGUUUGCUACAAAAGAUCCUUGUACCUAUGAGGUAGAG
URS00022A87A4_1297885/155-287 plant metagenome partial contains 5.8S ribosomal RNA, internal transcribed spacer 2, and large subunit ribosomal RNA	CGCAACUCCUCAAAGCUAGCUGGCAGAGUUGGGAUGCACUCUAAGCGUAGUAAACUUGAUAGUCUCGCUUCUGCAGUUGUCCCGGCCGUCUUGCCAUAAAAGCCCAAACUUUUUUGUUUUCUAUGGUUGACCU
URS0000114578_1427517/79-271 Xenorhabdus cabanillasii JM26 rne5	AGACGUAAUGUUCAAUCAAACAAUUUAUGGGCUGUGGGUUGCAACUUACUGGACUGGGUAGAACCUGUACUAAUUUAUUACAGUAUCCCCCAAUAAAGAGCGCUGCGUUUCUUCCAAUGAAAGAAAUGAAAUUCAGGCUUGCCGACAAUUAGGCACCUCUAUACAAACGAUAGCCGUGAGGCUGACGGUUUUG
URS0000A7A4A3_9669/1226-1353 Mustela putorius furo (Domestic ferret) lncRNA (ENSMPUG00000025085.1)	AAGGGGGAGCCUGAUGUGGGGCUCAAUCCCAGGACCCUAGGACCAUGAUCUGAGCUGAAGGUAGUUGCUUAACCAACUGACCCACCCAGGCACCCUGAUUUUUUUUUUAAGAUUUUAUUUUAUUUUAU
URS000235D56B_88036/26250-26335 Selaginella moellendorffii (S. moellendorffii) long non-coding RNA (SMOE_LNC000181)	UUUUUUCCAAUCGGUUAAGGGUUUUGGGAUAUUUGGGGUUAAGUGUCUUUGAGUUUGAAUAGUACUAAACUAGGCAACCUCCCAAG
URS00008BEBF5_9606/245-301 Homo sapiens (human) non-protein coding lnc-SLC47A1-3:1	CGCCACCACACCCAGCUAAUUUUUUUUUUUUUUGUAUUUUUAGUAGAGAUGGGGUUU
URS000195ED02_9796/168-241 Equus caballus (horse) lncRNA (ENSECAG00000030058.2)	GAAGAAAGGUGUUCAAAGGUAAGUUAACUGUCAGGCUUGGGUGACUAGAAGAUGGGUCUGUCUUUUGACUUCAA
URS0002351EFD_3708/1214-1311 Brassica napus (rape) long non-coding RNA (BNAP_LNC010612)	AUUCUGCUUAAUUAAGCACCAGUGUUAGCACUGUUUCGCAGGCUCCACUGAUACGUGGCGGCCCGCGAUUAGUUCGUUUUUAAUUUUUUUUUUUAAAU
URS0002358AFE_2711/120307-120404 Citrus sinensis (sweet orange) long non-coding RNA (CSIN_LNC001117)	UUAGCGAAAUAAAGCUUUGGUCAAACUACUACAGCAAUGCCGAAAAUUAAAACACGUGCUGUUAGAUUGAAGGACCCUGCACGCUUUUAUAGUUACAA
URS00023A6D7F_2711/29475-29572 Citrus sinensis (sweet orange) long non-coding RNA (CSIN_LNC001117)	UUAGCGAAAUAAAGCUUUGGUCAAACUACUACAGCAAUGCCGAAAAUUAAAACACGUGCUGUUAGAUUGAAGGACCCUGCACGCUUUUAUAGUUACAA
URS00023A7CDF_2711/29355-29452 Citrus sinensis (sweet orange) long non-coding RNA (CSIN_LNC001117)	UUAGCGAAAUAAAGCUUUGGUCAAACUACUACAGCAAUGCCGAAAAUUAAAACACGUGCUGUUAGAUUGAAGGACCCUGCACGCUUUUAUAGUUACAA
URS00023B4940_2711/29343-29440 Citrus sinensis (sweet orange) long non-coding RNA (CSIN_LNC001117)	UUAGCGAAAUAAAGCUUUGGUCAAACUACUACAGCAAUGCCGAAAAUUAAAACACGUGCUGUUAGAUUGAAGGACCCUGCACGCUUUUAUAGUUACAA
URS00023D1CB7_3708/1219-1316 Brassica napus (rape) long non-coding RNA (BNAP_LNC010612)	AUUCUGCUUAAUUAAGCACCAGUGUUAGCACUGUUUCGCAGGCUCCACUGAUACGUGGCGGCCCGCGAUUAGUUCGUUUUUAAUUUUUUUUUUUAAAU
URS0000D5B4C3_9606/9355-9578 Homo sapiens (human) non-protein coding DLX6-AS1:37	GCUCUGAGGACGGAUUUGUCUUCUAAGACUGGGGUUAGCAGCUGUUUAGUAUCAUUGGAGGCCAAGUUGCCUAAGCCCAUGUUCGGAGGUUUGAUGGUUGGUGUGGGAUGGUGGUGACAUUAAACAAGAAGCAUGGGAAGGCCCUGCUCUUUCCUUAUUCACUUGUCCCUUCCUUCUCUCUAUUUUUUUUUCAUAUUACAGUAACUAAGAGUUUUAUGUACACA
URS0000EAE71B_9606/1392-1615 Homo sapiens (human) HSALNT0125968	GCUCUGAGGACGGAUUUGUCUUCUAAGACUGGGGUUAGCAGCUGUUUAGUAUCAUUGGAGGCCAAGUUGCCUAAGCCCAUGUUCGGAGGUUUGAUGGUUGGUGUGGGAUGGUGGUGACAUUAAACAAGAAGCAUGGGAAGGCCCUGCUCUUUCCUUAUUCACUUGUCCCUUCCUUCUCUCUAUUUUUUUUUCAUAUUACAGUAACUAAGAGUUUUAUGUACACA
URS0001992427_173247/1228-1307 Echeneis naucrates (live sharksucker) lncRNA (ENSENLG00000012054.1)	AGGAGGUUGGGUUUUUCCCAUUGGAGGGGCAGGUGGAGGUGUGGUGGUGUCAGCAGCCAAUCGGAUACUUGCCUUCUCCA
URS000228CEC5_1297885/214-289 plant metagenome partial contains 5.8S ribosomal RNA, internal transcribed spacer 2, and large subunit ribosomal RNA	UAGUCUCGCUUCUGCAGUUGUCCCGGCCGUCUUGCCAUAAAAGCCCAAACUUUUUUGUUUUCUAUUGUUGACCUCG
URS0002402FC0_4615/46213-46288 Ananas comosus (pineapple) long non-coding RNA (ACOM_LNC025978)	AAGGUUCUGUGAGAGAACCACAAGCGUGAGGCUACCUAGGAGCUUGAGUCUGCUAUGCGGGAGCAAUAUCCUCAAU
URS0002384C8A_3634/8151-8256 Gossypium barbadense (sea-island cotton) long non-coding RNA (GBAR_LNC020010)	GGAUGUUGAGUGGUUGGAAUGGAUGUGGUUUAGUGGAGUAAAUCAAGGAGUUUGGGGAGUUACCCUUUGAUUCCGAAAAUCUCUGCCGAACUCUCCUCUACCAUCU
URS00023C3510_3634/8191-8296 Gossypium barbadense (sea-island cotton) long non-coding RNA (GBAR_LNC020010)	GGAUGUUGAGUGGUUGGAAUGGAUGUGGUUUAGUGGAGUAAAUCAAGGAGUUUGGGGAGUUACCCUUUGAUUCCGAAAAUCUCUGCCGAACUCUCCUCUACCAUCU
URS00023C58B8_3634/8407-8512 Gossypium barbadense (sea-island cotton) long non-coding RNA (GBAR_LNC020010)	GGAUGUUGAGUGGUUGGAAUGGAUGUGGUUUAGUGGAGUAAAUCAAGGAGUUUGGGGAGUUACCCUUUGAUUCCGAAAAUCUCUGCCGAACUCUCCUCUACCAUCU
URS000242E7E8_3634/8184-8289 Gossypium barbadense (sea-island cotton) long non-coding RNA (GBAR_LNC020010)	GGAUGUUGAGUGGUUGGAAUGGAUGUGGUUUAGUGGAGUAAAUCAAGGAGUUUGGGGAGUUACCCUUUGAUUCCGAAAAUCUCUGCCGAACUCUCCUCUACCAUCU
URS0000D6DFA7_9606/2200-2282 Homo sapiens (human) non-protein coding lnc-INO80C-1:7	GAGUAUCUGGGAUUAUAGGCACCCACCACCCACCACCACACCCAGCUAAUUUUUGUAUUUUUAUUUUUAGUAGAGACGGGGUU
URS00008C0058_9606/5452-5547 Homo sapiens (human) non-protein coding GAS5:2	UGUUGUGCCUCAACUACCUGAGUAGCUGGGAUGACAGGUGUGUGCCACCACUCCCAGCUAAUUUUUUUUUCUGUAUUUUUAGUAGAGAUGGAGUUU
URS0000D57C9D_9606/2862-2957 Homo sapiens (human) non-protein coding GAS5:47	UGUUGUGCCUCAACUACCUGAGUAGCUGGGAUGACAGGUGUGUGCCACCACUCCCAGCUAAUUUUUUUUUCUGUAUUUUUAGUAGAGAUGGAGUUU
URS0000D58E93_9606/3352-3447 Homo sapiens (human) non-protein coding GAS5:44	UGUUGUGCCUCAACUACCUGAGUAGCUGGGAUGACAGGUGUGUGCCACCACUCCCAGCUAAUUUUUUUUUCUGUAUUUUUAGUAGAGAUGGAGUUU
URS0000D5A702_9606/2794-2889 Homo sapiens (human) non-protein coding GAS5:79	UGUUGUGCCUCAACUACCUGAGUAGCUGGGAUGACAGGUGUGUGCCACCACUCCCAGCUAAUUUUUUUUUCUGUAUUUUUAGUAGAGAUGGAGUUU
URS0000EA7989_9606/1479-1574 Homo sapiens (human) HSALNT0017661	UGUUGUGCCUCAACUACCUGAGUAGCUGGGAUGACAGGUGUGUGCCACCACUCCCAGCUAAUUUUUUUUUCUGUAUUUUUAGUAGAGAUGGAGUUU
URS0000EBEF6B_9606/1479-1574 Homo sapiens (human) HSALNT0017663	UGUUGUGCCUCAACUACCUGAGUAGCUGGGAUGACAGGUGUGUGCCACCACUCCCAGCUAAUUUUUUUUUCUGUAUUUUUAGUAGAGAUGGAGUUU
URS00021FBAD5_9606/2833-2928 Homo sapiens (human) PREDICTED lncRNA (TCONS_00021999)	UGUUGUGCCUCAACUACCUGAGUAGCUGGGAUGACAGGUGUGUGCCACCACUCCCAGCUAAUUUUUUUUUCUGUAUUUUUAGUAGAGAUGGAGUUU
URS0002218A4A_9606/3396-3491 Homo sapiens (human) PREDICTED lncRNA (TCONS_00021998)	UGUUGUGCCUCAACUACCUGAGUAGCUGGGAUGACAGGUGUGUGCCACCACUCCCAGCUAAUUUUUUUUUCUGUAUUUUUAGUAGAGAUGGAGUUU
URS000240B58D_4513/15409-15565 Hordeum vulgare (H. vulgare) long non-coding RNA (HVUL_LNC004135)	AUAAGGGAAUUGUUUGUGGGAGGGAACGUAAGACUCUUGCUUCUCUUCUUAAAUUAUUCUACUCUGGUCAUCCUCAUCUUUUCUGUGGGGAUUAAGGACUAGGUUACUUAUCUUUCUCUUAGGCUCGUGUUUUCUGAUCGGUAGAUGAUAGGACAAC
URS0000D03592_9601/2253-2307 Pongo abelii (Sumatran orangutan) lincRNA	CCACCACACCCAGCUAAUUUUUUUUCUUUUUGUAUUUUUAGUAGAGAUGGGGUUU
URS000217B7A7_9925/1134-1235 Capra hircus (Goat) lncRNA (ENSCHIG00010026423.1)	UUACUGCCAAAUCUACAAAGAGCAUGGGAAUAACAGCUGGAAUACGCUGUCCUCCCACUUUCAGUAUUUUAUUUUUCAUUAAGAGUAAUCAUGACUUUUAAG
URS0000E93956_9606/1126-1190 Homo sapiens (human) HSALNT0113682	GGCAUGCACCACCACACCCAGCUAUUUUUUUUUUUUUUUUUUGUAUUUUUAGUAGAGACGGGAUU
URS00023CBD23_4615/16900-17017 Ananas comosus (pineapple) long non-coding RNA (ACOM_LNC015604)	UAGGACGUUCAAUUAAAACUUCAUGAGGGAAUGAAGAAAUUAUUCAGGAUCCACUCUUCAAGUCAACCAUCUUCUCAGUCCCAGAGACUUUUUUGUUUCUUUUUUAUUUUAAGUAAAC
URS00023ECF65_4615/21681-21798 Ananas comosus (pineapple) long non-coding RNA (ACOM_LNC015603)	UAGGACGUUCAAUUAAAACUUCAUGAGGGAAUGAAGAAAUUAUUCAGGAUCCACUCUUCAAGUCAACCAUCUUCUCAGUCCCAGAGACUUUUUUGUUUCUUUUUUAUUUUAAGUAAAC
URS00023FA8B4_4072/69960-70050 Capsicum annuum (C. annuum) long non-coding RNA (CANN_LNC018964)	GUGGUCCAAAGUUACCUCUUCUAAUCUUCACCACCCCAACUUUGGCGUUUAGCCUCAAGUUGUAUUUUUAAGUUUAAGAAAGGUAGGGUUC
URS000195DAC0_9823/5846-6067 Sus scrofa (pig) lncRNA (ENSSSCG00030003387.1)	UGGGGAGCGAAGGACGAUGUAAUCAAACCCUCCACGAAAAGGCAAAUCACGGUGCUUGUAGCUAUAACACACCUGUUGAAUUUGGGGCCAUGCAAAGUUGGCCUUGGGGAUGAGCUAGGUCAUGGGCUGAAAGCCCAGAUGAAGAUAUUAAUGUGAGCCCCUUGCUAAAUUGCAUUCCUUGUCUUUCUCUCUCUCUCUCUCUUUUUUUUUUUUUUUUUUUUU
URS0002358602_51953/45926-46106 Elaeis guineensis (African oil palm) long non-coding RNA (EGUI_LNC000859)	CCGCAGAGUACGGAGCAGUCAUAGAUAGCCGCCAUCAAAGGAUGGACAACUAAGUUGUACAUGGCAUCGCCUAUGCUCGUGUUGCCACUAAUUUUGCCGCCAGGGAUGCAAGUCUUCCUCAUAUAGUCCCCUUUUAUCAGACCCAAAAUUUUAUACUUUCUAUAAUUCGCUUUAUGUAUCU
URS0002385F30_71139/31104-31202 Eucalyptus grandis (E. grandis) long non-coding RNA (EGRA_LNC005064)	CCGAAAAAUUGAAACUGGGAUUCACCCGUUAGUUGCAUGGAUCCAUUUGGGAACUGGACCAUCGGUUCGGUCUGGUUCGUGGGUGGGUCAAUGGAAUCU
URS000229E54C_1297885/154-287 plant metagenome partial contains 5.8S ribosomal RNA, internal transcribed spacer 2, and large subunit ribosomal RNA	ACGCAACUCCUCAAAGCUAGCUGGCAGAGUCGGGAUGCACUCUAAGCGUAGUUAACUUGAUAGUCUCGCUUCUGCAGUUGUCCCGGCCGUCUUGCCAUAAAAGCCCAAACUUUUUUGUUUUCUAUGGUUGACCU
URS000236C2DB_3634/1880-2039 Gossypium barbadense (sea-island cotton) long non-coding RNA (GBAR_LNC004472)	GGAAGACAGCUUGCAGUGAACUUGAGAAUAUGUUGUAAACAUUGAUAAAACAAGUUAAUGAGUUGCUUAUAGUUUUCAUAUGAACUUACUAAUCAAAAGCUUACCCCCCUUCUUUCCCAUGUUUUCUAGAGUUUCCAGGUUAGCUCGGGUUGGAGGCCGU
URS000260ABF2_7539/59-122 Leptinotarsa decemlineata (Colorado potato beetle) uncharacterized LOC111508183	CCAUGUUCCACAUCGGCAGUUAGAGAAGGGAUUUCAGAUUGUAGGUAUAAACAAAGGUUUGUAU
URS0002359827_4565/8227-8348 Triticum aestivum (bread wheat) long non-coding RNA (TAES_LNC016407)	GGUGGCUGGGCUGGGCCGGCAGGUGGGCCACCAGGUGGGCUGGAAGGCCAGGUAAGUGGCCCAGGUAGGCUCUCUCUCUCUCUCCCUUUUCUAAAUUGUUUUCUGUUUUCUAUUUUUCUGUA
URS0000E94659_9606/17033-17112 Homo sapiens (human) HSALNT0179088	GUAGCUGGGAUUACAGGUGCCCACCACCACGCCCAGCUAAUUUUUUUUUUUUUUUUGUAUUUUUAGUAGAGACGGGGUUU
URS0000EAFD5C_9606/15330-15409 Homo sapiens (human) HSALNT0179091	GUAGCUGGGAUUACAGGUGCCCACCACCACGCCCAGCUAAUUUUUUUUUUUUUUUUGUAUUUUUAGUAGAGACGGGGUUU
URS0002341A28_9606/10861-10940 Homo sapiens (human) HSALNT0364129	GUAGCUGGGAUUACAGGUGCCCACCACCACGCCCAGCUAAUUUUUUUUUUUUUUUUGUAUUUUUAGUAGAGACGGGGUUU
URS0002341607_9606/21-88 Homo sapiens (human) HSALNT0307850	CCGCGCCACCACUCCCGGCUAAUUUUUUUAUUUUAUUUUAUUUUUUAUUUUUAGUAGAGACGGGGUUU
URS00009B3EBD_10090/1905-1941 Mus musculus long non-coding RNA NONMMUT014210.2	UCACAUUUGAAGAAAUGAGGGUUUGUACAUCAACAGA
URS000195201B_13616/39-99 Monodelphis domestica (gray short-tailed opossum) lncRNA (ENSMODG00000045821.1)	CAGACAGUAAAGCAGGAGGUUGAGUUUUGUCUAGUUUCCUAGGGUGGACCUAGUGAACUAG
URS000241E961_4072/3409-3519 Capsicum annuum (C. annuum) long non-coding RNA (CANN_LNC005962)	GUGUCCAAAAAGUUAAUCAAGUGGUGGGGUAUGUUUAGCUAUGUUGACCAGCAGAAACUGAUUAAAAUAUUAGGAGAUUUUACAGAACUUCUGCAUAUUACCCCUCCUCCA
URS0000E9CBB5_9606/7313-7393 Homo sapiens (human) HSALNT0044831	CUUUUUAAGUUCAGAAAGGCUGAGUUACCCAAUAAGUGAAAAAUCUGGUACUGGGGAACUCAGGGGAUGUGACUGCUUGUC
URS000195611B_9823/126-199 Sus scrofa (pig) lncRNA (ENSSSCG00050073652.1)	GAGGUCAAGUCUCCCUGCCAUCAAAUACCCUCAAAUAUUAUGGUUUCCAUUUUACAGUUAUUGGUAUGAUUGUG
URS0001971AD5_9823/5838-6058 Sus scrofa (pig) lncRNA (ENSSSCG00050078496.1)	UGGGGAGCGAAGGACGAUGUAAUCAAACCCUCCACGAAAAGGCAAAUCACGGUGCUUGUAGCUAUAACACACCUGUUGAAUUUGGGGCCAUGCAAAGUUGGCCUUGGGGAUGAGCUAGGUCAUGGGCUGAAAGCCCAGAUGAAGAUAUUAAUGUGAGCCCCUUGCUAAAUUGCAUUCCUUGUCUUUCUCUCUCUCUCUCUCUUUUUUUUUUUUUUUUUUUU
URS00022B20BB_9615/2540-2633 Canis lupus familiaris (dog) lncRNA (ENSCAFG00000035375.3)	GACUGCGAACAGAAUGACUAUUCGGGGUCCUCUUGCAUUUUCCCUAGUAGAGCUUAAUGCAGAUUUCAGCCUGGUGUUUCCCUCAUAAAAAAAA
URS000240DFD0_4615/936-1084 Ananas comosus (pineapple) long non-coding RNA (ACOM_LNC010150)	AAGGGCGGACUGGUUCAACUGGACCGACGUCCGCAUGAGCUCACAGCGGCUUUGAGAAACUGUUUCCUGGACCCCGUGUUGCCUCACACUCCAAGCGCCGUUCUUUUUCUUUUCUUUUUGUUUUUUUUUUUUUUAAUUUUUGAAGAUUU
URS000235DCEC_4565/14654-14729 Triticum aestivum (bread wheat) long non-coding RNA (TAES_LNC023932)	UCUGGAGAUAGCUUUCAUGCUGUUGUCGUUUCAAAAGAAAGUGAGGAUCUAAAUAAGCCAAGGGGUGUGAAAACCU
URS00023BD5E2_37334/14688-14801 Citrus maxima (C. maxima) long non-coding RNA (CMAX_LNC003103)	CUUGAAGCUGAGAUUGUUGUUGAGGGCAAAUCAGUGGCGGUUAAUCGCAGCAUAUUGUCUGAGCGCAGUCAAUUUUUUCGUCGGCUUUUUAAUUUGAGAAAUGAUGGUUCUGUC
URS0000D07CF6_9598/108-173 Pan troglodytes (chimpanzee) processed transcript	CUGCGGGCCUUGGGGCGGUGUCCCCCGUGAAUGUUCAGGAACAGAAAUGAAAAAAAGUCGCUGGCA
URS0000E83C46_103695/46-98 Pogona vitticeps (central bearded dragon) 5S ribosomal RNA (ENSPVIG00000001738.1)	CAAAAGCUGAGCAGGAGCAGGGCUGGUUAGUACUUGGUUGGGUUGACACUAGG
URS0001987E7E_8128/2430-2502 Oreochromis niloticus (Nile tilapia) lncRNA (ENSONIG00000033023.1)	UCAGCGCACACUGAACAAGGAGGAGACAUGGAAGUUGUGCUUGGAUUGAUGGUGAUUCUACUGGGAGUGUCUC
URS0001995ABA_8128/3310-3382 Oreochromis niloticus (Nile tilapia) lncRNA (ENSONIG00000033023.1)	UCAGCGCACACUGAACAAGGAGGAGACAUGGAAGUUGUGCUUGGAUUGAUGGUGAUUCUACUGGGAGUGUCUC
URS0000D5856D_9606/564-620 Homo sapiens (human) non-protein coding lnc-TMSB10-5:1	CACCACCACACCCAGCUAAUUUUUUUUUUUUUUGUAUUUUUAGUAGAGACGGGGUUU
URS0000B2F227_9913/32-169 Bos taurus long non-coding RNA NONBTAT017401.2	CACUGGCAAAUAGAAAUUGAAUUGCAUCAGUCUAAAGACAGCAGACAUGGAGGAAAAAACUAUAAGUUUGGGACCUUGAAGCCUGGGCUAUGAAGCUUGAUAUUGAUUUGUUAAACAGGAAAGAGACUCAUGCCAACU
URS0000E7537D_591936/347-421 Piliocolobus tephrosceles (Ugandan red Colobus) lncRNA (ENSPTEG00000004192.1)	GAGACUAGCCUGAGCAACAUAGUGACCUCGCCCCACCCCAUCCCUACAAAGUUUUUUUUUUUGUUUUUUUUGUUU
URS000196ED8F_9823/5855-6074 Sus scrofa (pig) lncRNA (ENSSSCG00060050837.1)	UGGGGAGCGAAGGACGAUGUAAUCAAACCCUCCACGAAAAGGCAAAUCACGGUGCUUGUAGCUAUAACACACCUGUUGAAUUUGGGGCCAUGCAAAGUUGGCCUUGGGGAUGAGCUAGGUCAUGGGCUGAAAGCCCAGAUGAAGAUAUUAAUGUGAGCCCCUUGCUAAAUUGCAUUCCUUGUCUUUCUCUCUCUCUCUCUCUUUUUUUUUUUUUUUUUUU
URS0001993396_113540/579-728 Scleropages formosus (Asian bonytongue) lncRNA (ENSSFOG00015027050.1)	CCGUAUUCCCCUACUAAGCCUAGACUGAAAGGCCGGAAAAGAGGCGCGUUUAUACAACCAAGAGCAAUAAGUGAGUUACUGUUAUUUAAUGGCGGCAGCUGCAGAAUGUACGCGCCACCCACAAGUUUUUUUUUUUUUUUUUUUCUUUUU
URS000234E69C_3625/34861-34967 Actinidia chinensis (A. chinensis) long non-coding RNA (ACHI_LNC006348)	UGAGGUUGUGUCUGGAUCAAUGUGAGUUAUUGUCGAGUCUAGACAAUUACCGAAGAUUAAUUGGGAAGUUUAACUACCUCACCAUCACACGCCUAUAUAUUGCAUUU
URS00023C6CC9_3634/1768-1817 Gossypium barbadense (sea-island cotton) long non-coding RNA (GBAR_LNC017517)	UUUAUUCCAAAGAGAUUAGUGGGUGCAGUUGACCAUGUCCUGUCUCUCCC
URS0000D1DD7C_9598/2227-2285 Pan troglodytes (chimpanzee) lincRNA	CAUGCCACCACACCCAGCUAAUUUUUCUUCUUUUUGUAUUUUUAGUAGGGAUGGGGUUU
URS00022B6A1A_9483/197-275 Callithrix jacchus (white-tufted-ear marmoset) lncRNA (ENSCJAG00000075051.1)	CCCCAUAAGUAGCUGGGGUUACAGGCACCCAUCACCACAACCAGCUAUUUUUUUUUUAUUUUUAGUAGAGAUGGGGUUU
URS0000E95043_9606/419-477 Homo sapiens (human) HSALNT0257120	CCGCACCCAGCCUCAAAAUGUUUUUUCUUUCUUUUUUUUUAAUUUUAAAAAAUGAUGGG
URS00021C27AC_158383/516-643 Olea europaea subsp. europaea non-coding RNA	CUGUGAUUAUGUUGACAUUAAUUUUGGAUAGUUGUUUAUCGAAUUCCCCCCCCCCCCCCCAUUCCCCAUUCAAUAGUGAAUUAUGUAUGAUAGUUUGUACAUUGCUUGAUACUGGAUUUUAAGCCAAC
URS0002392137_4513/69178-69292 Hordeum vulgare (H. vulgare) long non-coding RNA (HVUL_LNC003497)	AGCAGCUCUUCCACAUCCAGCUAAGCAGGGGGUUUGGUGUGAUGGGUUGGUGGAUAUGGACAUAAUACUUCUUGGCAGUGUAUGGUUUAGAGUCUUUACUCCAGAGCCAGAUAUC
URS00024020AB_4513/69178-69292 Hordeum vulgare (H. vulgare) long non-coding RNA (HVUL_LNC003498)	AGCAGCUCUUCCACAUCCAGCUAAGCAGGGGGUUUGGUGUGAUGGGUUGGUGGAUAUGGACAUAAUACUUCUUGGCAGUGUAUGGUUUAGAGUCUUUACUCCAGAGCCAGAUAUC
URS0002416F87_4513/69178-69292 Hordeum vulgare (H. vulgare) long non-coding RNA (HVUL_LNC003497)	AGCAGCUCUUCCACAUCCAGCUAAGCAGGGGGUUUGGUGUGAUGGGUUGGUGGAUAUGGACAUAAUACUUCUUGGCAGUGUAUGGUUUAGAGUCUUUACUCCAGAGCCAGAUAUC
URS00008BD834_9606/113-169 Homo sapiens (human) non-protein coding lnc-FAM126B-1:1	GCCACCAUGCCCGACUAAUUUUUUUUUUUUUUUGUAUUUUUAGUAGAGAUGGGGUUU
URS000233F48F_9606/2126-2260 Homo sapiens (human) HSALNT0315571	AGCCCAUGGGGUUAUGGAUGGCCAUGGGAUACACUUCUAGACACAUGCUUGAGAUUUCUGGAAAAGCGUUUCCUUUCCUAAUAGAGUCACCCCUUGAAUUUCUUCCUUUUUUUCUUUCUUCUAGAGUAAUAACAG
URS00019B50D0_9995/93-197 Marmota monax (woodchuck) non-coding RNA	AUGGAGUCUGCUGACCAUGGACUAAACCUCUGAAACCAUGAGCCCCAAAUUUAUUGUUUUCUUCUCUAAUUUUUUUUAAUCAGGUAUGUUUUUCCCAGCAAUGAA
URS00019F851F_9995/1427-1506 Marmota monax (woodchuck) non-coding RNA	ACUCCGUGGUUAAGCGCCCCUGGGUUCAAUCCACUAUAGCCCCCUCAAGUAUUUUUUUUUAUUUUUUAAAUUUUGAGAUA
URS00023DAD39_4072/36223-36355 Capsicum annuum (C. annuum) long non-coding RNA (CANN_LNC007637)	UCUUUAGUUUUUCUGGUGAAAUCUCGCCAGAAUCAUUUUCAAGUUCAUCGUCUCAACCUACUCAGCCUCGAAAACCCCCAUAUACUCUUUUUUAUUCUUGAUUUAUGGAUAGGAUUGCACUGGAAUCAACAUC
URS00023F847F_4072/36244-36376 Capsicum annuum (C. annuum) long non-coding RNA (CANN_LNC007637)	UCUUUAGUUUUUCUGGUGAAAUCUCGCCAGAAUCAUUUUCAAGUUCAUCGUCUCAACCUACUCAGCCUCGAAAACCCCCAUAUACUCUUUUUUAUUCUUGAUUUAUGGAUAGGAUUGCACUGGAAUCAACAUC
URS000238BBBB_157791/175-344 Vigna radiata (V. radiata) long non-coding RNA (VRAD_LNC011751)	ACCCAAAAUGCAAAUCGAACCGGAGAAGCAAAUCAGAAGGAGUGUUGAGUUGGAACAGUUGGAGACCAGGUUCAGAGUUAGUUGAAGGCCAAACGAGAAGCUUCUGAGUUAGUUUGUGAUUCCUCCCCUUUUCCCCUUUUCUCUUUUUUUUUUUUUUUCUGUUUUCGAUC
URS0000D41F03_9598/193-423 Pan troglodytes (chimpanzee) processed transcript	GGGGGUGACAGGCCGUCGCAUCGGCAACAACUUCAUGGACGGCCUCAAAGAUGGCAUCAUUCUUUGCGAUAGAGAUGGAGUUUCACCAUGUUGACUAGGCUGGUCUUGAACUCCUGACUUCAAGUGAUCCACCUGCCUUGGCCUCCCAAAGUGCUGGGAUUGCAGGCACAUGCCACCACGCCUGGCUAAUUUUUUUUUUUUUUUUUUUUUUUUUUAGUAGAGACAGUGUUU
URS0000E83486_9157/176-234 Parus major (Great Tit) lncRNA (ENSPMJG00000002368.1)	GCAAUUCUGCGCCACAUCCCCCAGCCCCAAAUAUAUUUUGUGGUGUUUGUUAUUUUCUG
URS0000E8FC69_9157/176-234 Parus major (Great Tit) lncRNA (ENSPMJG00000002368.1)	GCAAUUCUGCGCCACAUCCCCCAGCCCCAAAUAUAUUUUGUGGUGUUUGUUAUUUUCUG
URS00019DEEC4_9995/61243-61372 Marmota monax (woodchuck) non-coding RNA	UACCUUGGCUUUAAUUUGAGGAGGUGGUACGAACACUCAAGGAAGGCUUUCUGUUCCCUUUCCCAUUCCUCUCCUUUCUCCCUCUUCCCCCCAUAAAUUGGUCUCCAUAUUUUUUCUUUUAAGAUCUCAA
URS0001A04620_9995/6725-6831 Marmota monax (woodchuck) non-coding RNA	ACGUGGUGCUGAGGAUGGAACCUAGGGCCCAGCAUGUGCGAGGUGAGCGCUCUACUGCUGAGCCACAACCCCAGCCCCUAAUUUAUUUUUUUCCAUCUUUUUUAUUA
URS0002289DD7_1297885/215-290 plant metagenome partial contains 5.8S ribosomal RNA, internal transcribed spacer 2, and large subunit ribosomal RNA	AGUCUCGCUUCUGCAGUUGUCCCGGCCGUCUUGCCAUAAAAGCCCAAACUUUUUUGUUUUCUAUGUUUGACCUCGG
URS00019579F6_9823/121-226 Sus scrofa (pig) lncRNA (ENSSSCG00005012609.1)	CCCUAAUGGAAAUGAAAGCUGUUCACUCUGGAAACUCUGGCUUCAGUGCUAGGGGAUCAUGUACAAAAUGCAGAGUAAGUGGUGGGGCUGGGAUCUGGACCAGCGU
URS000196D0E7_9823/121-226 Sus scrofa (pig) lncRNA (ENSSSCG00035015836.1)	CCCUAAUGGAAAUGAAAGCUGUUCACUCUGGAAACUCUGGCUUCAGUGCUAGGGGAUCAUGUACAAAAUGCAGAGUAAGUGGUGGGGCUGGGAUCUGGACCAGCGU
URS00021C783A_29158/148-218 Mytilus galloprovincialis (Mediterranean mussel) non-coding RNA	CGGAUAACCAAAUCUUGCAGCCGUUCAACCCCCCCACCCCCAAACUAUUUGAAUUAAGUUUUUUAUCUUAC
URS00021DC41F_29158/149-219 Mytilus galloprovincialis (Mediterranean mussel) non-coding RNA	CGGAUAACCAAAUCUUGCAGCCGUUCAACCCCCCCACCCCCAAACUAUUUGAAUUAAGUUUUUUAUCUUAC
URS000238E452_3625/24200-24392 Actinidia chinensis (A. chinensis) long non-coding RNA (ACHI_LNC009243)	AAAAAUUGCAAAUGGGAACCCCGCCGUUGUCCCCCUUCAAAAAAUAUUAGAAAAUUCGGACACGCCACGUAGGUGGCCCAUACGUUUUUUUGCGUGUGUCCCCGCCGUGUCCCCGUUGCUCUCCCAAACGUCAAAUUACAAAAAUUUUUUUAAAUGUCACCUUCUAGGAGUGUCGGUGUUUCAUAGACUAAUA
URS0002394AAB_3625/2212-2404 Actinidia chinensis (A. chinensis) long non-coding RNA (ACHI_LNC009243)	AAAAAUUGCAAAUGGGAACCCCGCCGUUGUCCCCCUUCAAAAAAUAUUAGAAAAUUCGGACACGCCACGUAGGUGGCCCAUACGUUUUUUUGCGUGUGUCCCCGCCGUGUCCCCGUUGCUCUCCCAAACGUCAAAUUACAAAAAUUUUUUUAAAUGUCACCUUCUAGGAGUGUCGGUGUUUCAUAGACUAAUA
URS00023EED18_4006/16716-16785 Linum usitatissimum (flax) long non-coding RNA (LUSI_LNC008117)	GUAUUUGAGGCUAAGUUUGAUGUUUCCUAAUCCUCCAGAUCCUAAAGAUUUUGCUUUCUUCUUUCGAUUC
URS0002603246_1735272/455-507 Gigantopelta aegis (Deep sea snail) uncharacterized LOC121383837	UGACUAUGGGAAUGAAACACUGAGAGUUCCAGGCCUGUAUAAACCAUGAAGAA
URS0000E9230E_9606/6474-6536 Homo sapiens (human) HSALNT0167408	GGCAGACACCCCCACACCCAGCUAAUUUCUUUUUUUUUUUUUUUUUUUAGUAGAGAGAGGUCU
URS00006459C8_3641/19-97 Theobroma cacao (cocoa) small nucleolar RNA Z152/R70/R12/	AAACACGUAAAGUGUUGAUGGGCAGUGGAGUUGGAUCUUCUUAUUGGAAGGUCUGCCGUGAGCCCUCUUUUUUUAACGA
URS0001966E58_9823/4484-4546 Sus scrofa (pig) lncRNA (ENSSSCG00015018739.1)	AGUAGACAGAAGUUUGGGGGCAAAAAUAGUGCAGGGGGAGGGAACCCAGGAAUUGAGUUUGUU
URS00022B1B08_9483/2026-2083 Callithrix jacchus (white-tufted-ear marmoset) lncRNA (ENSCJAG00000071877.1)	GCCGCCAUGCCCAGAUAAUUUUUUUUUUUUUUGGUACUUUAAGUAGAGACAGUGUUUA
URS0002391EB8_3888/2721-2821 Pisum sativum (pea) long non-coding RNA (PSAT_LNC009579)	GUUGCCUAUGACUAGCUAUAUGGUGAGCAUUGUUGAUGUUAUCAAGGUGACCACAAUGGUUGUGUGUUUGGGCCGGUGUUCCCAAAGAAUAAGGAAAAAUC
URS0000EB53C2_9606/9389-9480 Homo sapiens (human) HSALNT0245010	AGUGCUCAGACUCUGGGCUGGGGAGCCCCAAAACCACCCCACACCUACCCACACAGGAGUACUUUGUCUGUUUGCUUUUAUUUUACUUUAUU
URS0000D14E53_1919119/33-135 Cyanobacteria bacterium QH_1_48_107 6S RNA	GUUUUUUGAUCUACACUUGACCUUAUCAGGGAACCAACAGAUCUCGUGGCAGUAAACCGGGCUUGUACCCGGAAACUUAAAGCGAGAACGUCGGUGCCCACCU
URS0000D14E53_1919120/33-135 Cyanobacteria bacterium QH_10_48_56 6S RNA	GUUUUUUGAUCUACACUUGACCUUAUCAGGGAACCAACAGAUCUCGUGGCAGUAAACCGGGCUUGUACCCGGAAACUUAAAGCGAGAACGUCGGUGCCCACCU
URS0000D14E53_1919121/33-135 Cyanobacteria bacterium QH_2_48_84 6S RNA	GUUUUUUGAUCUACACUUGACCUUAUCAGGGAACCAACAGAUCUCGUGGCAGUAAACCGGGCUUGUACCCGGAAACUUAAAGCGAGAACGUCGGUGCCCACCU
URS0000D14E53_1919122/33-135 Cyanobacteria bacterium QH_3_48_40 6S RNA	GUUUUUUGAUCUACACUUGACCUUAUCAGGGAACCAACAGAUCUCGUGGCAGUAAACCGGGCUUGUACCCGGAAACUUAAAGCGAGAACGUCGGUGCCCACCU
URS0000D14E53_1919123/33-135 Cyanobacteria bacterium QH_6_48_35 6S RNA	GUUUUUUGAUCUACACUUGACCUUAUCAGGGAACCAACAGAUCUCGUGGCAGUAAACCGGGCUUGUACCCGGAAACUUAAAGCGAGAACGUCGGUGCCCACCU
URS0000D14E53_1919124/33-135 Cyanobacteria bacterium QH_7_48_89 6S RNA	GUUUUUUGAUCUACACUUGACCUUAUCAGGGAACCAACAGAUCUCGUGGCAGUAAACCGGGCUUGUACCCGGAAACUUAAAGCGAGAACGUCGGUGCCCACCU
URS0000D14E53_1919125/33-135 Cyanobacteria bacterium QH_8_48_120 6S RNA	GUUUUUUGAUCUACACUUGACCUUAUCAGGGAACCAACAGAUCUCGUGGCAGUAAACCGGGCUUGUACCCGGAAACUUAAAGCGAGAACGUCGGUGCCCACCU
URS0000D14E53_1919126/33-135 Cyanobacteria bacterium QH_9_48_43 6S RNA	GUUUUUUGAUCUACACUUGACCUUAUCAGGGAACCAACAGAUCUCGUGGCAGUAAACCGGGCUUGUACCCGGAAACUUAAAGCGAGAACGUCGGUGCCCACCU
URS0000D14E53_1919127/33-135 Cyanobacteria bacterium QS_1_48_34 6S RNA	GUUUUUUGAUCUACACUUGACCUUAUCAGGGAACCAACAGAUCUCGUGGCAGUAAACCGGGCUUGUACCCGGAAACUUAAAGCGAGAACGUCGGUGCCCACCU
URS0000D14E53_1919128/33-135 Cyanobacteria bacterium QS_3_48_167 6S RNA	GUUUUUUGAUCUACACUUGACCUUAUCAGGGAACCAACAGAUCUCGUGGCAGUAAACCGGGCUUGUACCCGGAAACUUAAAGCGAGAACGUCGGUGCCCACCU
URS0000D14E53_1919129/33-135 Cyanobacteria bacterium QS_4_48_99 6S RNA	GUUUUUUGAUCUACACUUGACCUUAUCAGGGAACCAACAGAUCUCGUGGCAGUAAACCGGGCUUGUACCCGGAAACUUAAAGCGAGAACGUCGGUGCCCACCU
URS0000D14E53_1919130/33-135 Cyanobacteria bacterium QS_5_48_63 6S RNA	GUUUUUUGAUCUACACUUGACCUUAUCAGGGAACCAACAGAUCUCGUGGCAGUAAACCGGGCUUGUACCCGGAAACUUAAAGCGAGAACGUCGGUGCCCACCU
URS0000D14E53_1919131/33-135 Cyanobacteria bacterium QS_6_48_18 6S RNA	GUUUUUUGAUCUACACUUGACCUUAUCAGGGAACCAACAGAUCUCGUGGCAGUAAACCGGGCUUGUACCCGGAAACUUAAAGCGAGAACGUCGGUGCCCACCU
URS0000D14E53_1919132/33-135 Cyanobacteria bacterium QS_7_48_42 6S RNA	GUUUUUUGAUCUACACUUGACCUUAUCAGGGAACCAACAGAUCUCGUGGCAGUAAACCGGGCUUGUACCCGGAAACUUAAAGCGAGAACGUCGGUGCCCACCU
URS0000D14E53_1919133/33-135 Cyanobacteria bacterium QS_8_48_54 6S RNA	GUUUUUUGAUCUACACUUGACCUUAUCAGGGAACCAACAGAUCUCGUGGCAGUAAACCGGGCUUGUACCCGGAAACUUAAAGCGAGAACGUCGGUGCCCACCU
URS0000D14E53_1919135/33-135 Cyanobacteria bacterium QS_9_48_30 6S RNA	GUUUUUUGAUCUACACUUGACCUUAUCAGGGAACCAACAGAUCUCGUGGCAGUAAACCGGGCUUGUACCCGGAAACUUAAAGCGAGAACGUCGGUGCCCACCU
URS0000D14E53_1919136/33-135 Cyanobacteria bacterium SW_10_48_33 6S RNA	GUUUUUUGAUCUACACUUGACCUUAUCAGGGAACCAACAGAUCUCGUGGCAGUAAACCGGGCUUGUACCCGGAAACUUAAAGCGAGAACGUCGGUGCCCACCU
URS0000D14E53_1919137/33-135 Cyanobacteria bacterium SW_11_48_12 6S RNA	GUUUUUUGAUCUACACUUGACCUUAUCAGGGAACCAACAGAUCUCGUGGCAGUAAACCGGGCUUGUACCCGGAAACUUAAAGCGAGAACGUCGGUGCCCACCU
URS0000D14E53_1919138/33-135 Cyanobacteria bacterium SW_12_48_29 6S RNA	GUUUUUUGAUCUACACUUGACCUUAUCAGGGAACCAACAGAUCUCGUGGCAGUAAACCGGGCUUGUACCCGGAAACUUAAAGCGAGAACGUCGGUGCCCACCU
URS0000D14E53_1919139/33-135 Cyanobacteria bacterium SW_4_48_29 6S RNA	GUUUUUUGAUCUACACUUGACCUUAUCAGGGAACCAACAGAUCUCGUGGCAGUAAACCGGGCUUGUACCCGGAAACUUAAAGCGAGAACGUCGGUGCCCACCU
URS0000D14E53_1919140/33-135 Cyanobacteria bacterium SW_5_48_44 6S RNA	GUUUUUUGAUCUACACUUGACCUUAUCAGGGAACCAACAGAUCUCGUGGCAGUAAACCGGGCUUGUACCCGGAAACUUAAAGCGAGAACGUCGGUGCCCACCU
URS0000D14E53_1919141/33-135 Cyanobacteria bacterium SW_6_48_11 6S RNA	GUUUUUUGAUCUACACUUGACCUUAUCAGGGAACCAACAGAUCUCGUGGCAGUAAACCGGGCUUGUACCCGGAAACUUAAAGCGAGAACGUCGGUGCCCACCU
URS0000D14E53_1919142/33-135 Cyanobacteria bacterium SW_7_48_12 6S RNA	GUUUUUUGAUCUACACUUGACCUUAUCAGGGAACCAACAGAUCUCGUGGCAGUAAACCGGGCUUGUACCCGGAAACUUAAAGCGAGAACGUCGGUGCCCACCU
URS0000D14E53_1919143/33-135 Cyanobacteria bacterium SW_8_48_13 6S RNA	GUUUUUUGAUCUACACUUGACCUUAUCAGGGAACCAACAGAUCUCGUGGCAGUAAACCGGGCUUGUACCCGGAAACUUAAAGCGAGAACGUCGGUGCCCACCU
URS0000E83B0C_132585/617-691 Anser brachyrhynchus (pink-footed goose) lncRNA (ENSABRG00000020118.1)	UACCUCUCCCAUCUCUCCCAUUCCCAGAGCUUUUUUUUUUUUUUUUUUUUUGUAUGAAGGGAUGGAAGGUAUAAA
URS0000EA8AC2_9606/3535-3599 Homo sapiens (human) HSALNT0129668	GGCGCAUGCCACCACGCCCGGCUAAUUUUUGUAUUUUUUUUUUUUUUUUUAGUAAAGAUGGGGUU
URS000196D79D_13616/18-94 Monodelphis domestica (gray short-tailed opossum) lncRNA (ENSMODG00000030843.2)	UUCCUCCCCUGCCCUCCCAAACUGUAAAUAUAGUGUUUUCCCUGUUGUAACUUAACAUAUGGUUUACAGCAAGGAAA
URS0001FC1718_317549/29-88 Paramuricea clavata non-coding RNA	UAGUAGAUUCAGUUAAGAAAGCUCUCACCUCACAAGUUAAGGGUUUGGAAACUAGGUAUU
URS00019838E4_59729/940-1038 Taeniopygia guttata (zebra finch) lncRNA (ENSTGUG00000021947.1)	AGUGGCUACAGUCUGCCAGCAUGCCUGGCAGCCAGAACCCUCCCAGCCCCAAGUUUUUAAAGGUGUAUUAUUAUUUAUUAUUAUUAUUAUUAAUGGGGU
URS000195E8DB_9823/244-373 Sus scrofa (pig) lncRNA (ENSSSCG00000050430.1)	CCGCAUGGAAAUGAUUAACUUUUGAACUGCAAAACUGAAAACACUCUCAGGCACACUGUGGAAAUGAAACAUGUCAUGUAGCAAAAGGGUUCCCCUGAUGGAGUUUGCAGCAAGGAAGAGAAGUCAUUGG
URS0001979573_9823/244-373 Sus scrofa (pig) lncRNA (ENSSSCG00025068286.1)	CCGCAUGGAAAUGAUUAACUUUUGAACUGCAAAACUGAAAACACUCUCAGGCACACUGUGGAAAUGAAACAUGUCAUGUAGCAAAAGGGUUCCCCUGAUGGAGUUUGCAGCAAGGAAGAGAAGUCAUUGG
URS0002185DAD_9925/1657-1740 Capra hircus (Goat) lncRNA (ENSCHIG00010026423.1)	AGAGCAUGGGAAUAACAGCUGGAAUACGCUGUCCUCCCACUUUCAGUAUUUUAUUUUUCAUUAAGAGUAAUCAUGACUUUUAAG
URS000229678C_1297885/156-288 plant metagenome partial contains 5.8S ribosomal RNA, internal transcribed spacer 2, and large subunit ribosomal RNA	CGCAACUCCUCAAAGCUAGCUGGCAGAGUCGGGAUGCACUCUAAGCGUAGUAAACUUGAUAGUCUCGCUUCUGCAGUUGUCCCGGCCGUCUUGCCAUAAAAGCCCAAACUUUUUUGUUUUCUAUGGUUGACCU
URS000238B1AF_29760/11440-11620 Vitis vinifera (wine grape) long non-coding RNA (VVIN_LNC005254)	GAAAAAAAAUUAAAUGGGGGGGGGGGGGGGGUUUCCAAAAGGGGGGGAAAAAAGGACCCCAAAAAGGGGGGGAAAAGGGGGCUUUUUUUUGGAAAAAUUUUCCCCGGGUUUUUUUUUUUCCCCCCCCUUUUUAAAAAAUUUUUCCCCCCCUUUUUUUUUUUUUUUUUUUUUUUUUUAAAAA
URS000241335F_3634/1294-1453 Gossypium barbadense (sea-island cotton) long non-coding RNA (GBAR_LNC009386)	GGAAGACAGCUUGUAGUGAACUUGAGAAUAUGUUGUAAACAUUGAUAAAACAAGUUAAUGAGUUGCUUAUUGUUUUCAUAUGAACUUACUAAGCGAAAGCUUACCCCCUUUCUUUCCCAUGUUUUCUAGAGUUUCCAGGUUAGCUCGGGUUGGAGGCCGU
URS000235839E_3760/38563-38708 Prunus persica (peach) long non-coding RNA (PPER_LNC000100)	GGAAGUAGAGUUGGGGGUUUGGCAUGAUGAGGUGGUGGUGGUGGUCUCACUAUAGGGGUUGUGUGGUCAUCAAAACCCUUUUAAUUUCCACCAAAACCCUGAGAUUGACUUUGUUGGAAAAUUUAAUAUUAACUAAUAUUGAUUUU
URS000237BD38_13443/51768-51882 Coffea arabica (coffee) long non-coding RNA (CARA_LNC000099)	AGUGGAAGAGCCGACAUUAUAAUUAGUGAUAGUGGUAGCCGGUGUUCGCGUCGCCCCUGCCCAUCUCUAGUGAAGGUUUUUGAAUAUUUUUACCAUGUAAGUGAUUAUGGUUCUU
URS0002386121_3760/8565-8710 Prunus persica (peach) long non-coding RNA (PPER_LNC000100)	GGAAGUAGAGUUGGGGGUUUGGCAUGAUGAGGUGGUGGUGGUGGUCUCACUAUAGGGGUUGUGUGGUCAUCAAAACCCUUUUAAUUUCCACCAAAACCCUGAGAUUGACUUUGUUGGAAAAUUUAAUAUUAACUAAUAUUGAUUUU
URS000238A6A9_3760/52094-52239 Prunus persica (peach) long non-coding RNA (PPER_LNC000100)	GGAAGUAGAGUUGGGGGUUUGGCAUGAUGAGGUGGUGGUGGUGGUCUCACUAUAGGGGUUGUGUGGUCAUCAAAACCCUUUUAAUUUCCACCAAAACCCUGAGAUUGACUUUGUUGGAAAAUUUAAUAUUAACUAAUAUUGAUUUU
URS00023BDC07_3760/38103-38248 Prunus persica (peach) long non-coding RNA (PPER_LNC000100)	GGAAGUAGAGUUGGGGGUUUGGCAUGAUGAGGUGGUGGUGGUGGUCUCACUAUAGGGGUUGUGUGGUCAUCAAAACCCUUUUAAUUUCCACCAAAACCCUGAGAUUGACUUUGUUGGAAAAUUUAAUAUUAACUAAUAUUGAUUUU
URS00023D97F8_3760/43147-43292 Prunus persica (peach) long non-coding RNA (PPER_LNC000100)	GGAAGUAGAGUUGGGGGUUUGGCAUGAUGAGGUGGUGGUGGUGGUCUCACUAUAGGGGUUGUGUGGUCAUCAAAACCCUUUUAAUUUCCACCAAAACCCUGAGAUUGACUUUGUUGGAAAAUUUAAUAUUAACUAAUAUUGAUUUU
URS00023DCA51_3760/16677-16822 Prunus persica (peach) long non-coding RNA (PPER_LNC000100)	GGAAGUAGAGUUGGGGGUUUGGCAUGAUGAGGUGGUGGUGGUGGUCUCACUAUAGGGGUUGUGUGGUCAUCAAAACCCUUUUAAUUUCCACCAAAACCCUGAGAUUGACUUUGUUGGAAAAUUUAAUAUUAACUAAUAUUGAUUUU
URS000242156D_3760/52094-52239 Prunus persica (peach) long non-coding RNA (PPER_LNC000100)	GGAAGUAGAGUUGGGGGUUUGGCAUGAUGAGGUGGUGGUGGUGGUCUCACUAUAGGGGUUGUGUGGUCAUCAAAACCCUUUUAAUUUCCACCAAAACCCUGAGAUUGACUUUGUUGGAAAAUUUAAUAUUAACUAAUAUUGAUUUU
URS0000842BC1_318829/1844-1876 Pyricularia oryzae sequence contains 5.8S rRNA gene, ITS2	UCUUUUUUUUUUUUUUUUUUAAGAAGUAAUGGA
URS0000D5FAB9_9597/113-169 Pan paniscus (bonobo) lncRNA (ENSPPAG00000044677.1)	CGCCACCAUGCCCAGCUAAUUUUUUUGUAUUUUUUUUUUUCAGUAGAGACGGUGUUU
URS0001956932_9823/2120-2378 Sus scrofa (pig) lncRNA (ENSSSCG00060011623.1)	CUGUGAUGAUUUCUUUCGGAAAUAAUUCCCCUUGCACGCGACCUCCACAAACCUCUGAAUCCCCGCAGAUGGAGCAAGGCUGCUCUUGCGAGGGAACGGAGGGCAGGAGGCAUGUCCUGUGCUCUGCGGUUUUGUUCCUGGAGGAGGAGGACAUGGGGACAGCUCUAGGACUAAGGGUUCAUCUUUUCAUCUAUGUUUACUUCUCAGGAGACCCCAGCCCCAUGGUCUUAAAUUUUUCAUUGAAGUAUAGUUGGUUUAC
URS0001978F7B_9823/2121-2379 Sus scrofa (pig) lncRNA (ENSSSCG00040007841.1)	CUGUGAUGAUUUCUUUCGGAAAUAAUUCCCCUUGCACGCGACCUCCACAAACCUCUGAAUCCCCGCAGAUGGAGCAAGGCUGCUCUUGCGAGGGAACGGAGGGCAGGAGGCAUGUCCUGUGCUCUGCGGUUUUGUUCCUGGAGGAGGAGGACAUGGGGACAGCUCUAGGACUAAGGGUUCAUCUUUUCAUCUAUGUUUACUUCUCAGGAGACCCCAGCCCCAUGGUCUUAAAUUUUUCAUUGAAGUAUAGUUGGUUUAC
URS000238068A_4565/95162-95252 Triticum aestivum (bread wheat) long non-coding RNA (TAES_LNC022163)	CUUAAAGCUUGGAGUUGCGAUGCUUAUAUGAAAAAGGUUUUCAACCUGAUAAGCUCGAACCCAAAUCGGAGAAGUGUGUCUUCAUAGAAUA
URS0002387F0C_4565/25077-25167 Triticum aestivum (bread wheat) long non-coding RNA (TAES_LNC022164)	CUUAAAGCUUGGAGUUGCGAUGCUUAUAUGAAAAAGGUUUUCAACCUGAUAAGCUCGAACCCAAAUCGGAGAAGUGUGUCUUCAUAGAAUA
URS0002388A39_157791/142-214 Vigna radiata (V. radiata) long non-coding RNA (VRAD_LNC000433)	GAACCCGUGGUGAGCCGGGUUGGCCCACCAACCCACCUACCUAAUUUUAUUUUUUCAAUUUAUUAUUUUAUUU
URS0000D59FC4_9606/7506-7588 Homo sapiens (human) non-protein coding lnc-SRRD-1:10	CUGCGAUUACAGGUGUGAGCCACCACACCCAGCUUCCCGCUAAUUUUUUUUUUUUUUUUGUAUUUUUAGUAGAGACGGGUUUU
URS0000E96184_9606/938-995 Homo sapiens (human) HSALNT0243001	CAGGCACACGCCCGCACGCCCAGCUAAUUUUUUUGUAUUUUUAGUAAAGAUGGGGUUU
URS0000E9C2D2_9606/2036-2093 Homo sapiens (human) HSALNT0243000	CAGGCACACGCCCGCACGCCCAGCUAAUUUUUUUGUAUUUUUAGUAAAGAUGGGGUUU
URS0000E9E4B1_9606/7528-7610 Homo sapiens (human) HSALNT0276298	CUGCGAUUACAGGUGUGAGCCACCACACCCAGCUUCCCGCUAAUUUUUUUUUUUUUUUUGUAUUUUUAGUAGAGACGGGUUUU
URS000233A796_9606/1572-1652 Homo sapiens (human) HSALNT0395948	AGUAGCUGGGAUUACAGGUGCCCAGCACCAUGCCCAACUAAUUUUUUUUUUUAAUUUUUUAUUUUUAGUAGAGUUGGGGUU
URS0000CE3EF7_9598/1423-1498 Pan troglodytes (chimpanzee) retained intron	UGGGACUACACGUGCCCACCACCACAUCCGGCUAAUUGUUUUUUUUUUUUUUGUAUUUUUAGUAGAGAUGGGGUUU
URS000197847F_9823/285-337 Sus scrofa (pig) lncRNA (ENSSSCG00015077559.1)	GUAAAAGGAGCAAGAUAUGGUCAUAAGAUAAGGGGUUUUGGAGCCAGGCAGAC
URS00022B6474_9483/789-844 Callithrix jacchus (white-tufted-ear marmoset) lncRNA (ENSCJAG00000083365.1)	CCACCAUGCCCAGCUAAUUUUUUUUUUUUUUUGUAUUUUUAGUAGAGAUGGGGUUU
URS000236436B_4565/7016-7159 Triticum aestivum (bread wheat) long non-coding RNA (TAES_LNC006180)	AGCCGAAGGAUGCCUAUGGCCCUCACUCACCCCUUGGCAUGCCCCUAAGCUUGGGUAUGUGGGCCUUGUGGGCAACCCCUUAUGUCUCCGUAUCUCCUUUUCCUCCAACUUCCCCAAAAGUUAUUUUUUACAAUAUUUAUUUUC
URS00024261AE_130454/31633-31799 Arachis ipaensis (A. ipaensis) long non-coding RNA (AIPA_LNC002529)	AUUUGAACUACUAAAUAAUUACUAGGGGUGUAAGUUACCGAAUUGGACUGAAAAAUACUGCAAAACCGAACCGAAGAUUACAACAACCGAAUAAAAAACCAAAAAAUCGAUUUUUUUAAUUAAACCGAUCGGUUCGGUUCAGUUUUUGAUUGGCUUGGUAGAAACCG
URS00023C23D1_4072/8023-8162 Capsicum annuum (C. annuum) long non-coding RNA (CANN_LNC013795)	GAGUCGAUGACUCAAAAAUUAGACUAGGAUAGGUGAAAUGGGUCCAAGGCCCAAUUAGACUAGAACAGGUUUAUUGAUUUGGGUCCAAGGACUUAAAUCCCUUACUUCCCCUUUCCCCCUCUUCCUCAUGCUUUAUGUGU
URS00019634EA_9823/1962-2220 Sus scrofa (pig) lncRNA (ENSSSCG00050060268.1)	CUGUGAUGAUUUCUUUCGGAAAUAAUUCCCCUUGCACGCGACCUCCACAAACCUCUGAAUCCCCGCAGAUGGAGCAAGGCUGCUCUUGCGAGGGAACGGAGGGCAGGAGGCAUGUCCUGUGCUCUGCGGUUUUGUUCCUGGAGGAGGAGGACAUGGGGACAGCUCUAGGACUAAGGGUUCAUCUUUUCAUCUAUGUUUACUUCUCAGGAGACCCCAGCCCCAUGGUCUUAAAUUUUUCAUUGAAGUAUAGUUGGUUUAC
URS0000A7B5DC_10096/1437-1489 Mus spretus (algerian mouse) RIKEN cDNA A430034D21 gene (MGP_SPRETEiJ_G0004713.1)	AGGAGUUCAGUCUGUCUAAUGAAUUCUUCACCCCUCAUGUGGACUUAGGGAAA
URS0000E7C32C_132585/496-678 Anser brachyrhynchus (pink-footed goose) lncRNA (ENSABRG00000009311.1)	CAAGAAUCCUAACAAGUUGAUGGGAUGCAGAGGAACAUCGCUGAAAUGUAGAGAUUCACGUGGGCAGCUUUCUGACCAAUUAGUGACUGCUGGGUAUUAACAGCAACUUUGAGACGGAGGUUAUUCUUUUUCUCAGCCUUCAUUCCUUGCUCUUACCUUGUUUUUUGCUUUCUUUUAAUUAUU
URS0000BD8A43_34839/3638-3714 Chinchilla lanigera (Long-tailed chinchilla) lncRNA (ENSCLAG00000025643.1)	CCCCUGAACCUCAUGUGAGUUUCAAGUUUUAUUAUUGCAAUAAAAGUGCUUUACGCUGGCGUUUCUCAAGAAAAAAA
URS0000D5B8C6_9606/11864-11924 Homo sapiens (human) non-protein coding lnc-SOX30-3:2	CCACCACCACACCCGGCUAAUUUUUUUUUUUUUUUUUUGUAUUUUUAGUAAAGACGGGGUU
URS0002372AF1_3888/36343-36463 Pisum sativum (pea) long non-coding RNA (PSAT_LNC032165)	CAGGGUAUUAUCGACCGAGUAUGCUUCAAGAUUGUGCAUAGUUCGUAAGCCGAUGUGAGAAAUGUCAAGUGUUUUCUCCCUUCAACCACUCUUCUACAAAAAUUUUGCAUUAUGUAUUUUC
URS0000E93EC2_9606/8006-8073 Homo sapiens (human) HSALNT0140274	UGUCUUAACUCUGCACACAAUGGGAAAUUAUUGCCAGUUGUAUUAGUCAGGCUUCUCUAGAGAAACAA
URS00007E3DBF_9606/40-109 Homo sapiens (human) long intergenic non-protein coding RNA 1090 (LINC01090)	CGCCGCGCCACCACUCCCGGCUAAUUUUUUUAUUUUAUUUUAUUUUUUAUUUUUAGUAGAGACGGGGUUU
URS0000EAD950_9606/123-192 Homo sapiens (human) HSALNT0044745	CGCCGCGCCACCACUCCCGGCUAAUUUUUUUAUUUUAUUUUAUUUUUUAUUUUUAGUAGAGACGGGGUUU
URS0002529A46_9606/40-109 Homo sapiens (human) non-coding RNA	CGCCGCGCCACCACUCCCGGCUAAUUUUUUUAUUUUAUUUUAUUUUUUAUUUUUAGUAGAGACGGGGUUU
URS00023F8105_3983/45277-45346 Manihot esculenta (cassava) long non-coding RNA (MESC_LNC002091)	UCAAUAUAUGGCUAAGGAUGUUGGAACCAAUGAGAUGUGUGUUUCAUUUGAUGGCUUACAUCUCAUGCCC
URS00009C3621_10090/927-1005 Mus musculus long non-coding RNA NONMMUT031462.2	UACAUAAAAUGUCUGUCUUCAGACACCAGAAGAGGGCAUUGGAUUCCCAUCACAGAUGGCUGUGAAGACACCAUAUUAU
URS00023956D9_226208/1181-1290 Salvia miltiorrhiza (S. miltiorrhiza) long non-coding RNA (SMIL_LNC007140)	UUGGUGCAGACGAGGCUGAGCUGAGGCUAAGGUUCCACGAUGUCUUUUGCUUCCGCUAAUAACUAUCUUGUCACCUCACCCUCCAUCCCCUAAAUUGAGAAUUUCUAUUA
URS00023E2081_13443/60856-60963 Coffea arabica (coffee) long non-coding RNA (CARA_LNC007546)	AGUCAAAUUGUUAAAAAAAAAAAAAAUUCGGCCACAUACUGUUUAUAAGAUGAAUGCCGAGUAGAUGAGCCAUAUUAUUGGUUCCUACACGAUAAACAAUGUCGAGUA
URS00025EDF1D_9823/2130-2302 Sus scrofa (pig) lncRNA (ENSSSCG00000058194.1)	GAUGAGAACUGAGGAAUCGCUCCCCCAAACCUGAGCUUCUGCGGGGAGGGUGUGCUGAAUCAGGAUUAGAUUCGGGGCCUCCCGCCUCAGUUUGGUCUGUGGGUCCCCUUUCAAGUCUACCUUUUUUAAAAAAAAAUAUUUUUACUUUUAUUUUUUAAUUAAAGUAUAGUUGA
URS0000D5728D_9606/6766-6831 Homo sapiens (human) non-protein coding lnc-DAPP1-2:7	GGCGUGCACCACCACACCCAGCUUUUUUUUUUUUCUUUUUUUGUAUUUUUAGUAAAGAUGGGGUUU
URS000241E5F7_37334/3945-4049 Citrus maxima (C. maxima) long non-coding RNA (CMAX_LNC000060)	GUGGGUUUGUCGAGGGAAGAUGAGAGCCUGCGAAGAGCCAGAGCCAUGGCCAUUUUUGCUUCUCACUCUCCCGCUGCAAGAUGUUGUUCUGUUUCUUCUUUGUUU
URS000240A6A8_4641/135-224 Musa acuminata (dwarf banana) long non-coding RNA (MACU_LNC001117)	CAAGAAAACAGAAGAGUUUUGUCUGCCAAAAUUAGCUAAGUUGUGUGUAGAGUGUUGGAGUUUCUGCUGAUAUGGGACCAUCGGAUAACA
URS00009B6A4C_10090/688-808 Mus musculus long non-coding RNA NONMMUT040423.2	AGUUCGUCCUGAAACAGCAGAGUCUUGGAGAGCACUCAGUUUAGGAACCAGAAGUCCUGUGCAGCAAAGGACCUAAGUCUAACCCCCCCAACCCCCCCUUUUUUGUUUUGUUUUGUUUGUU
URS0000CE2573_9598/126-188 Pan troglodytes (chimpanzee) retained intron	UAACCUUGCGCCACCACCCCCAGCUAAAUUUUUUUUUUUUAUAUUUUAGUAGAGAUGGGGUUU
URS0000CCFCD8_10116/3465-3593 Rattus norvegicus uncharacterized LOC102552107	UUUACUCUUUGUUGAGCGAUGAUCCAUCUCAGGCCUCAUGAAAACCAUGUGACUUUAUUUAUUGAUUUUAGUUGCCAAUGCUUCCUCAGAUAAUCAUCGGAAAACAUCUGCAUUUCAACACUAGAGGGU
URS0002396FCD_3750/226-368 Malus domestica (apple) long non-coding RNA (MDOM_LNC000903)	AUGAAGGAGACAAGAGAGAUGUCACCAAGGAUAAAGCCAGGGGUCCAAGGCAGUGUAAUUUUCUCCGAGUUGGAUUCUCUCCGAGUUGGAUUCUCUACUCUUCUCUUUUCAUCCUCAUAUCUUUUAUUUUCUAUUUUGCCUUU
URS000233EF59_9606/1579-1638 Homo sapiens (human) HSALNT0292862	CAUGCCACCACGCCCCACUAAUUUUUUUUUUUUUCUGUAUUUUUAGUAGAGACGGCGUUU
URS00022B569A_9483/836-911 Callithrix jacchus (white-tufted-ear marmoset) lncRNA (ENSCJAG00000085072.1)	CUGGGAUUACAGGUGUGCACCACCACUCCCAGCUAUUUUUUGCUAUUUUUUUACUUUUAGUAAAGACAGGUUUCAC
URS0000D5A61D_9606/9482-9705 Homo sapiens (human) non-protein coding DLX6-AS1:30	GCUCUGAGGACGGAUUUGUCUUCUAAGACUGGGGUUAGCAGCUGUUUAGUAUCAUUGGAGGCCAAGUUGCCUAAGCCCAUGUUCGGAGGUUUGAUGGUUGGUGUGGGAUGGUGGUGACAUUAAACAAGAAGCAUGGGAAGGCCCUGCUCUUUCCUUAUUCACUUGUCCCUUCCUUCUCUCUAUUUUUUUUUCAUAUUACAGUAACUAAGAGUUUUAUGUACACA
URS0002276C2D_9606/2872-2967 Homo sapiens (human) PREDICTED lncRNA (TCONS_00021997)	UGUUGUGCCUCAACUACCUGAGUAGCUGGGAUGACAGGUGUGUGCCACCACUCCCAGCUAAUUUUUUUUUCUGUAUUUUUAGUAGAGAUGGAGUUU
URS00022B558B_9615/2540-2632 Canis lupus familiaris (dog) lncRNA (ENSCAFG00845030922.1)	GACUGCGAACAGAAUGACUAUUCGGGGUCCUCUUGCAUUUUCCCUAGUAGAGCUUAAUGCAGAUUUCAGCCUGGUGUUUCCCUCAUAAAAAAA
URS000050458A_9606/153-215 Homo sapiens (human) non-protein coding lnc-ZGLP1-6:1	GGUGCCUACCACCACGCCCAGGUAAUUUUUUUUUUUUUUGUAUUUUUAGUAGAGACGGGGUUU
URS00009BAF3D_10090/940-1038 Mus musculus long non-coding RNA NONMMUT067222.2	UGGGAAUUGAACUCAGGACCUCUGGAAGAGCAGUCACUGCUCUUAACUGCUGAGCUGUCUCUCCAGCCCACAAUAGCAAUUUUUUUUUCUUUUUUUUAA
URS0000D284FE_3702/337-480 Arabidopsis thaliana (thale cress) ATSL261740	UCCAAAAAAUAGAAAUAAAAUAUUGGUGAGGGUCAAUAGGUGGCUCUCACCAUUGGAGAUGCUAAAUAGCUACUUAACGUAAGGCCCACCAAACCACCAUCAUGUGCUUCUUUUCUAUUUUUUAUUUUUUUUAUUGAUAUUUGU
URS0002383173_3708/83631-83775 Brassica napus (rape) long non-coding RNA (BNAP_LNC020672)	GCAUAGGUUCAUAUCCGUGUUAGGUGACCAGGAUAAUUGUGACUUAGUUUCGCGCAGCAGGUGAAUCGAACCUGAAACGUGUUGGCGUCUCAGUCCCGUCUCCUUACCACUCGACCACAAUCACCUGGUCAGAUAUCUUUAUUUC
URS0000D25F87_9598/1284-1338 Pan troglodytes (chimpanzee) retained intron	UUUCCUCCCACCCCCAAUUAUUUCCUAUACUAGUUUCUGAUGGCAGUGAAGGUGU
URS0000D44CD2_9598/1424-1478 Pan troglodytes (chimpanzee) retained intron	UUUCCUCCCACCCCCAAUUAUUUCCUAUACUAGUUUCUGAUGGCAGUGAAGGUGU
URS00023C4429_4615/936-1084 Ananas comosus (pineapple) long non-coding RNA (ACOM_LNC010150)	AAGGGCGGACUGGUUCAACUGGACCGACGUCCGCAUGAGCUCACAGCGGCUUUGAGAAACUGUUUCCUGGACCCCGUGUUGCCUCACACUCCAAGCGCCGUUCUUUUUCUUUUCUUUUUGUUUUUUUUUUUUUUAAUUUUUGAAGAUUU
URS0002345375_9606/2217-2290 Homo sapiens (human) HSALNT0402118	AUCUGCAGGGUCCCGGCUCAGACUCACCUUCCCACCAUUUUGUUUUCUUUUUUUUUUUUUUUUUAACGACAGGG
URS000236DED6_3625/2210-2402 Actinidia chinensis (A. chinensis) long non-coding RNA (ACHI_LNC009243)	AAAAAUUGCAAAUGGGAACCCCGCCGUUGUCCCCCUUCAAAAAAUAUUAGAAAAUUCGGACACGCCACGUAGGUGGCCCAUACGUUUUUUUGCGUGUGUCCCCGCCGUGUCCCCGUUGCUCUCCCAAACGUCAAAUUACAAAAAUUUUUUUAAAUGUCACCUUCUAGGAGUGUCGGUGUUUCAUAGACUAAUA
URS00023F9D70_3760/30897-31042 Prunus persica (peach) long non-coding RNA (PPER_LNC000100)	GGAAGUAGAGUUGGGGGUUUGGCAUGAUGAGGUGGUGGUGGUGGUCUCACUAUAGGGGUUGUGUGGUCAUCAAAACCCUUUUAAUUUCCACCAAAACCCUGAGAUUGACUUUGUUGGAAAAUUUAAUAUUAACUAAUAUUGAUUUU
URS000233F58D_9606/203-258 Homo sapiens (human) HSALNT0317291	CCAACACCACACCCAGCUAUUUUUUUUUUUUUGUAUUUUUAGUAGAGAUGGGGUUU
URS0000B27652_10116/35-109 Rattus norvegicus long non-coding RNA NONRATT030861.2	AAAGAAUUGUCUUAGGCUACACUUUCCCCACCCCACCCCACCACCGCCCAAUUUUUUAUUUCCAUGUUUUGUUUU
URS000238E192_4513/69178-69292 Hordeum vulgare (H. vulgare) long non-coding RNA (HVUL_LNC003497)	AGCAGCUCUUCCACAUCCAGCUAAGCAGGGGGUUUGGUGUGAUGGGUUGGUGGAUAUGGACAUAAUACUUCUUGGCAGUGUAUGGUUUAGAGUCUUUACUCCAGAGCCAGAUAUC
URS0000EF4C48_9606/157-209 Homo sapiens (human) long intergenic non-protein coding RNA 1572	GCCACCACGCCCAGGUAUUUUUUUUUUUUGUAUUUUUAGUAGAGACGGGGUUU
URS0000EB11C9_9606/1698-1755 Homo sapiens (human) HSALNT0242997	CAGGCACACGCCCGCACGCCCAGCUAAUUUUUUUGUAUUUUUAGUAAAGAUGGGGUUU
URS0000D5A685_9606/7883-7965 Homo sapiens (human) non-protein coding lnc-SRRD-1:11	CUGCGAUUACAGGUGUGAGCCACCACACCCAGCUUCCCGCUAAUUUUUUUUUUUUUUUUGUAUUUUUAGUAGAGACGGGUUUU
URS0000D63310_9597/113-169 Pan paniscus (bonobo) lncRNA (ENSPPAG00000044677.1)	CGCCACCAUGCCCAGCUAAUUUUUUUGUAUUUUUUUUUUUCAGUAGAGACGGUGUUU
URS000235BE44_3760/16903-17048 Prunus persica (peach) long non-coding RNA (PPER_LNC000100)	GGAAGUAGAGUUGGGGGUUUGGCAUGAUGAGGUGGUGGUGGUGGUCUCACUAUAGGGGUUGUGUGGUCAUCAAAACCCUUUUAAUUUCCACCAAAACCCUGAGAUUGACUUUGUUGGAAAAUUUAAUAUUAACUAAUAUUGAUUUU
URS00024018AD_226208/293-400 Salvia miltiorrhiza (S. miltiorrhiza) long non-coding RNA (SMIL_LNC005032)	UGGUGCAGAUGAGGCUGAGCUGAGGCUAAGGUUCCACGAUGUCUUUUGUUUCCGCUAAUAACUAUCUUGUCACCUCAUCCUCCAUCCCCUAAAUUGAGAAUUUCUAUU
